# Supplementary material for: Spike-phase coupling of subthalamic neurons to posterior perisylvian cortex predicts speech sound accuracy
Source: Nat Commun. 2025 Apr 9;16:3357. doi: 10.1038/s41467-025-58781-8 (PMC11982203; doi:10.1038/s41467-025-58781-8)
Supplement: Supplementary file 4 — Source Data [file 41467_2025_58781_MOESM4_ESM.zip]

Archive with 12 entries (12 files):
- 2025_Vissani_et_al_R2_SourceData_SupplementaryFigures.xlsx
- __MACOSX/._2025_Vissani_et_al_R2_SourceData_SupplementaryFigures.xlsx
- 2025_Vissani_et_al_R2_SourceData_Fig5.xlsx
- __MACOSX/._2025_Vissani_et_al_R2_SourceData_Fig5.xlsx
- 2025_Vissani_et_al_R2_SourceData_Fig4.xlsx
- __MACOSX/._2025_Vissani_et_al_R2_SourceData_Fig4.xlsx
- 2025_Vissani_et_al_R2_SourceData_Fig3.xlsx
- __MACOSX/._2025_Vissani_et_al_R2_SourceData_Fig3.xlsx
- 2025_Vissani_et_al_R2_SourceData_Fig2.xlsx
- __MACOSX/._2025_Vissani_et_al_R2_SourceData_Fig2.xlsx
- 2025_Vissani_et_al_R2_SourceData_Fig1.xlsx
- __MACOSX/._2025_Vissani_et_al_R2_SourceData_Fig1.xlsx
