# Supplementary material for: Spike-phase coupling of subthalamic neurons to posterior perisylvian cortex predicts speech sound accuracy
Source: Nat Commun. 2025 Apr 9;16:3357. doi: 10.1038/s41467-025-58781-8 (PMC11982203; doi:10.1038/s41467-025-58781-8)
Supplement: Supplementary file 4 — Source Data [file 41467_2025_58781_MOESM4_ESM.zip › 2025_Vissani_et_al_R2_SourceData_SupplementaryFigures.xlsx]

## Sheet: Figure  S1a
Figure S1a	Consonsant-vowels error rate across participants grouped by error type
	[%] omission	[%] consonant substitution	[%] vowel substitution
	2.28175	1.5873	0.297619
	0.566572	9.30123	0.519358
	3.36134	3.54809	0.186741
	3.47222	7.5	1.25
	1.47493	4.57227	0.786627
	1.89815	5.0463	0.0462963
	7.67361	2.08333	0.3125
	1.74603	4.7619	0.436508
	0.675676	3.56607	0.112613
	0.416667	12.7083	1.52778
	0.451389	2.22222	0
	7.74648	8.68545	1.09546
	0.257542	2.13392	0.0735835
	1.44928	23.7813	0.197628
	2.48826	16.2911	0.610329
	1.43519	35	4.58333
	8.00654	14.6242	0.571895
	3.10411	2.62655	0.191022
	19.3333	21.3333	5.73333
	3.7963	14.9074	3.37963
	0.952381	1.07143	0.0793651
	0.486111	10.3472	0
	0.972222	3.75	6.80556
	1.03175	23.0159	4.12698
	2.14362	3.37621	0.428725

## Sheet: Figure S1b
Figure S1b	Consonsant-vowels error rate across participants grouped by syllable position
		[%] 1st syllable	[%] 2nd syllable	[%] 3rd syllable
		1.19048	1.43849	1.5377
		1.79415	4.10765	4.48536
		2.14753	2.61438	2.33427
		3.88889	3.84259	4.49074
		2.80236	1.57325	2.45821
		1.85185	2.5	2.63889
		3.26389	3.15972	3.64583
		3.49206	2.10317	1.34921
		0.713213	2.02703	1.61411
		1.63194	6.25	6.77083
		0.694444	0.763889	1.21528
		6.72926	5.6338	5.16432
		0.809419	0.993377	0.662252
		8.36627	9.02503	8.03689
		3.19249	7.41784	8.77934
		11.9444	14.6296	14.4444
		6.37255	6.78105	10.049
		4.34575	0.668577	0.907354
		18.6667	14.4	13.3333
		4.30556	8.98148	8.7963
		1.11111	0.357143	0.634921
		4.09722	3.47222	3.26389
		1.59722	4.30556	5.625
		8.80952	9.92063	9.44444
		1.82208	2.46517	1.66131

## Sheet: Figure S1c-d
Figure S1c-d	Consonant substitution errors
							Most 5 common consonant substitutions							all consonant substitutions
		[%] /g/	[%] /s/	[%] /t/	[%] /v/		/g/ -> /v/	/s/ -> /t/	/v/ -> /g/	/g/ -> /t/	/v/ -> /b/
		6.45611	6.57222	4.50534	8.59266		407	407	311	277	238
		11.3562	10.2647	6.08453	8.63911
		11.3098	7.75662	6.87413	11.5885

## Sheet: Figure S1e-f
Figure S1e-f	Vowel substitution errors
		[%] /i/	[%] /u/	[%] /a/		Most 5 common vowel substitutions							all vowel substitutions
		12.1818	6.18182	4.18182			/i/ -> /u/	/u/ -> /i/	/a/ -> /u/	/a/ -> /i/	/u/ -> /a/
		16.9091	16.1818	9.45455			143	136	58	42	35
		8	14	12.9091

## Sheet: Figure S4
Figure s4	Comparison of average SPC maps across different subsets of pairs
	N pairs	2148				N pairs	19755				N pairs	211
	Test w.r.t. baseline	two-sided paired t-test				Test w.r.t. baseline	two-sided paired t-test				Test w.r.t. baseline	two-sided paired t-test
	Correction	cluster-based permutation (max cluster)				Correction	cluster-based permutation (max cluster)				Correction	cluster-based permutation (max cluster)
	Significance at bin level	0.05				Significance at bin level	0.05				Significance at bin level	0.05
	Significance at cluster level 0.01					Significance at cluster level 0.01					Significance at cluster level 0.01
	# clusters	4 (3 positive and 1 negative)				# clusters	4 (3 positive and 1 negative)				# clusters	15 (4 positive and 11 negative)
	Permutations	500				Permutations	500				Permutations	500

## Sheet: Figure S7
Figure S7a-b	Robsutness of t-SPC eventd identification
		# cycles								# events in permuted data
		all bands	theta	alpha	beta	lowgamma	highgamma			all bands	theta	alpha	beta	lowgamma	highgamma
	median	8	3	3	6	11	23		true value
	iqr	12	2	2	4	5.5	13		statistics	one-side > 5th perctile	one-side > 5th perctile	one-side > 5th perctile	one-side > 5th perctile	one-side > 5th perctile	one-side > 5th perctile
	[%] < 2 cycles	0.54	2.13	2.29	0	0.27			Correction	t-max	t-max	t-max	t-max	t-max	t-max
									Significance	0.05	0.05	0.05	0.05	0.05	0.05
									P-value	< 0.001	< 0.001	< 0.002	< 0.003	< 0.004	< 0.005
									# permutations	1000	1000	1000	1000	1000	1000

## Sheet: Figure S9
Figure S9	Spatial aggregation of spectral SPC cortical topographies
		[mm] distance to centre
		theta	alpha	beta	lowgamma	highgamma
	true value	15.5914	29.6581	19.5315	25.8483	26.9113
	Statistics	true vs null distribution one sided	true vs null distribution one sided	true vs null distribution one sided	true vs null distribution one sided	true vs null distribution one sided
	aggregated?	yes	no	yes	no	no
	Permutations	1000	1000	1000	1000	1000
	Correction	t-max across frequency bands	t-max across frequency bands	t-max across frequency bands	t-max across frequency bands	t-max across frequency bands
	T stat	-12.7233	-17.0197	-3.4303	6.2413	9.2991

## Sheet: Figure S10a
Figure S10a	t-sPC duration in the cortex grouped by ROIs
				[s] t-SPC event duration
			ROI	median	iqr
			PreCG	0.264177	0.158296
			MFG	0.257443	0.11294
			SMG	0.307103	0.194879
			STG	0.267857	0.167062
			PostCG	0.317167	0.259382
			SCG	0.267857	0.200747
			pars O.	0.255	0.157415
						T-stat	MFG	SMG	STG	PostCG	SCG	pars O.
			Statistics	permuted two-sided t-test		PreCG	1.4936	-3.2442	-1.924	-5.1575	-1.9711	2.3488
			Permutations	1000		MFG		-3.8751	-2.8217	-5.7991	-3.1673	1.441
			Correction	t-max		SMG			1.1625	-0.9972	1.332	2.7863
						STG				-2.3807	0.1893	2.49
						PostCG					2.6371	4.0004
						SCG						3.6589
						P-value	MFG	SMG	STG	PostCG	SCG	pars O.
						PreCG	0.961	0.035	0.692	0.002	0.649	0.359
						MFG		0.006	0.106	0.001	0.041	0.973
						SMG			0.997	1	0.987	0.124
						STG				0.327	1	0.262
						PostCG					0.179	0.004
						SCG						0.009

## Sheet: Figure S10b
Figure S10a	t-sPC frequency in the cortex grouped by ROIs
				[Hz] t-SPC event duration
			ROI	median	iqr
			PreCG	22	59
			MFG	45	83
			SMG	18	45
			STG	22	53
			PostCG	20	16
			SCG	22	44
			pars O.	60	71
						T-stat	MFG	SMG	STG	PostCG	SCG	pars O.
			Statistics	permuted two-sided t-test		PreCG	-3.0476	3.9564	1.3746	5.8958	2.0661	-3.5975
			Permutations	1000		MFG		6.7441	4.1748	8.9002	4.6354	-1.6897
			Correction	t-max		SMG			-2.3693	1.5056	-1.3941	-6.0371
						STG				4.0648	0.7825	-4.513
						PostCG					-2.8874	-7.6463
						SCG						-5.1073
						P-value	MFG	SMG	STG	PostCG	SCG	pars O.
						PreCG	0.051	0.002	0.967	0.001	0.559	0.007
						MFG		0.001	0.001	0.001	0.001	0.848
						SMG			0.323	0.936	0.962	0.001
						STG				0.001	1	0.001
						PostCG					0.087	0.001
						SCG						0.001

## Sheet: Figure S11
Figure S11	SPC in STN over time using the principal components reference frame
															Clusters locations [mm]
																[mm] PC1	[mm] PC2	[mm] PC3	where?
															theta1	~ -3	~ 0.5	~0.2	posterior
															alpha1	~ -3	~ 0.5	~0.2	posterior
															alpha2	~ -1.7	~ -2	~ -0.4	ventro-lateral
															beta1	~ -4.5	~ 0	~ -2	postero-lateral
															Clusters time [s w.r.t. speech onset]
																[s ] PC1	[s] PC2	[s] PC3
															theta1	speech production	speech production	speech production
															alpha1	speech production	speech production	speech production
															alpha2	baseline / speech production	baseline / speech production	baseline / speech production
															beta1	after speech production	after speech production	after speech production

[truncated: 7 more sheets: Figure S12, Figure S13a, Figure s13b, Figure S14, Figure S15, Figure S16, Figure S17]
