# Supplementary material for: Spike-phase coupling of subthalamic neurons to posterior perisylvian cortex predicts speech sound accuracy
Source: Nat Commun. 2025 Apr 9;16:3357. doi: 10.1038/s41467-025-58781-8 (PMC11982203; doi:10.1038/s41467-025-58781-8)
Supplement: Supplementary file 4 — Source Data [file 41467_2025_58781_MOESM4_ESM.zip › 2025_Vissani_et_al_R2_SourceData_Fig5.xlsx]

## Sheet: Figure 5a
Figure 5a	Comparison of SPC maps in accurate vs error trials
								N pairs	827
								Test accurate vs trials	two-sided paired t-test
								Correction	cluster-based permutation (max cluster)
								Significance at bin level	0.05
								Significance at cluster level 0.01
								# clusters	8 (3 green and 5 red)
								# permutations	500

## Sheet: Figure 5bc-d-e
Figure 5b-c-d-e	Comparison of t-SPC events properties in theta/alpha and beta in accurate vs error trials
			error trials			accurate trials						Figure 5b
			[s] t-SPC duration	[Hz] t-SPC frequency	[s] t-SPC time centroid	[s] t-SPC duration	[Hz] t-SPC frequency	[s] t-SPC time centroid
			0.983247	24.75	-0.82786	0.589286	0.589286	1.7899
			0.801796	32.25	-2.58896	0.642857	0.642857	1.78388
			0.932199	8.5	-1.50616	0.589286	0.589286	1.85078
			1.03603	8.5	-1.53994	0.75	0.75	1.73522
			0.946548	27.25	-2.14042	0.589286	0.589286	1.80014
			0.932353	21	-1.46518	0.957155	0.957155	-2.50263
			1.31897	19.75	-2.24234	1.06081	1.06081	-2.43295
			0.713793	18.5	-0.15029	1.19144	1.19144	-1.41043
			0.62069	14.75	-0.983724	1.11258	1.11258	-2.38405
			0.421182	22.25	-2.16479	1.29595	1.29595	-1.16892
			0.517241	24.75	-1.43695	2.09483	2.09483	-1.82469
			1.60696	6	1.4105	1.34667	1.34667	-1.55136
			0.905172	23.5	-2.44092	0.760364	0.760364	-0.810828
			1.5244	7.25	1.5366	1.06034	1.06034	-2.36954
			1.45819	6	1.53846	0.459267	0.459267	-0.0746784
			3.34865	6	-1.20692	1.86303	1.86303	0.28253
			1.58093	6	1.51753	1.68103	1.68103	-2.00675
			1.42102	6	1.43828	3.08898	3.08898	-1.33676				N pairs	827
			0.801511	6	1.89458	0.672414	0.672414	-0.967453				Test w.r.t. baseline	two-sided paired t-test
			0.75	34.75	1.90826	1.11353	1.11353	1.75123				Correction	cluster-based permutation (max cluster)
			1.13793	18.5	-1.19387	1.40394	1.40394	-1.63097				Significance at bin level	0.05
			0.88288	36	-0.286909	0.258621	0.258621	-1.52724				Significance at cluster level 0.01
			0.953705	6	1.80094	1.03022	1.03022	0.824177				# clusters	2
			0.568966	23.5	-1.56119	0.800864	0.800864	1.87548				# permutations	1000
			0.693583	27.25	1.46515	1.3217	1.3217	-1.07434
			1.83821	6	0.919104	0.758779	0.758779	0.429975				Figure 5d
			1.4247	7.25	0.965145	0.877993	0.877993	0.645583
			1.95184	6	0.438812	1.81918	1.81918	0.961237				N neurons	20/46
			0.90947	23.5	0.454735	0.716753	0.716753	1.07513				Test w.r.t. accurate vs trials	two-sided paired t-test with permutation
			0.881158	19.75	-1.73827	2.06454	2.06454	1.23451				Significance	0.05
			1.73106	8.5	0.865532	1.7046	1.7046	1.30734				pvalue	0.033
			2.58137	11	1.00478	3.29417	3.29417	-0.585339				# permutations	1000
			1.0606	6	1.7727	1.45145	1.45145	0.437137
			1.34133	6	1.0805	3.43217	3.43217	0.579382				Figure 5e
			1.5824	6	0.993437	1.77886	1.77886	1.40386
			1.11532	6	1.01269	0.621202	0.621202	0.98357				Before speech onset			After speech onset
			0.800559	24.75	1.8665	1.18634	1.18634	-1.17409				N neurons	17/46		N neurons	1946-08-01
			1.14688	32.25	0.573438	0.476058	0.476058	-0.33324				Test w.r.t. accurate vs trials	two-sided paired t-test with permutation		Test w.r.t. accurate vs trials	two-sided paired t-test with permutation
			0.731932	12.25	1.53874	1.66007	1.66007	1.43675				Significance	0.05		Significance	0.05
			0.80099	27.25	1.87921	1.03448	1.03448	-1.24597				pvalue	0.945		pvalue	0.166
			0.724138	18.5	-1.35515	0.824009	0.824009	1.37263				# permutations	1000		# permutations	1000
			1.45832	6	1.53868	1.28838	1.28838	-0.239713
			0.941848	34.75	1.58779	0.931331	0.931331	0.569147
			1.13793	8.5	-1.30343	2.86304	2.86304	-0.461678
			0.827586	34.75	-1.52471	1.63094	1.63094	0.916657
			1.1887	18.5	-1.84361	1.19849	1.19849	1.51304
			0.137637	9.75	1.30755	0.885967	0.885967	0.442983
			0.261459	24.75	-0.785313	0.660837	0.660837	-0.728776
			0.962379	24.75	0.371189	0.806116	0.806116	-0.194478
			0.355932	8.5	-0.982203	0.582153	0.582153	1.5947
			0.428571	8.5	1.83921	0.677884	0.677884	0.495377
			0.688871	28.5	-2.23884	0.724138	0.724138	-1.16801
			1.2213	23.5	0.555652	0.538969	0.538969	0.222644
			1.39416	18.5	1.39079	1.28925	1.28925	0.194989
			1.24551	29.75	1.46512	0.903276	0.903276	0.283024
			1.26469	16	-0.384591	1.16981	1.16981	1.05719
			0.594609	19.75	1.04056	0.313751	0.313751	-1.54355
			0.797754	16	-0.151123	0.306277	0.306277	-1.82615
			0.396406	18.5	0.792811	0.328138	0.328138	0.726591
			0.618733	16	1.34993	0.471907	0.471907	-1.98867
			0.734545	28.5	-2.1288	0.597514	0.597514	-1.49606
			0.605765	27.25	-1.35769	0.415054	0.415054	-1.6914
			0.507553	17.25	-0.854532	0.466936	0.466936	-1.09476
			0.80154	7.25	-2.3939	0.653763	0.653763	-0.326882
			1.44923	29.75	-1.48077	0.842362	0.842362	0.668935
			0.75584	16	-0.223621	0.642857	0.642857	1.76644
			0.589286	21	-2.50993	1.44424	1.44424	0.12024
			1.51869	7.25	1.0071	0.799466	0.799466	1.6877
			0.351676	24.75	-1.27847	0.778226	0.778226	-1.14664
			0.297758	8.5	0.038879	0.901517	0.901517	-0.203005
			0.267857	7.25	-2.58833	2.28368	2.28368	-0.497679
			0.22	33.5	-0.11	0.406043	0.406043	-0.803777
			1.58982	19.75	-0.84991	1.41869	1.41869	1.42947
			0.48508	21	0.582096	0.910783	0.910783	-0.455392
			0.63273	18.5	1.48056	0.360031	0.360031	0.231449
			0.428571	17.25	-2.52803	0.75	0.75	1.71287
			0.574865	17.25	-1.91917	0.415054	0.415054	-0.757527
			0.594588	18.5	0.346843	0.347758	0.347758	-1.27036
			0.704534	18.5	-0.352267	0.534039	0.534039	-0.432019
			1.09008	21	0.644137	0.589286	0.589286	1.59693
			1.84024	19.75	0.318607	0.300216	0.300216	-0.645108
			0.342491	22.25	1.00301	0.447117	0.447117	-1.41939
			0.419068	16	-0.649534	0.385864	0.385864	0.723494
			0.482143	23.5	1.7972	0.779556	0.779556	-0.0502219
			0.699433	14.75	-0.514717	0.696429	0.696429	1.66299
			1.06848	21	-0.589238	0.978715	0.978715	-1.03936
			3.1186	17.25	-0.915161	1.04729	1.04729	1.51463
			0.735579	17.25	-1.99953	0.751839	0.751839	-0.54092
			3.30737	17.25	0.331017	0.41209	0.41209	-1.68325
			0.74588	22.25	-2.26223	0.463602	0.463602	-0.781801
			0.297294	21	0.545039	1.62918	1.62918	0.374588
			0.907795	23.5	-0.355583	0.375	0.375	1.47577
			2.3931	18.5	-0.805247	0.898647	0.898647	1.58895
			1.00839	18.5	-2.15081	1.57125	1.57125	-1.06062
			3.29849	17.25	0.368174	0.52795	0.52795	-0.648975
			0.535714	8.5	1.71685	0.78261	0.78261	0.831523
			0.782234	27.25	1.45233	1.38421	1.38421	0.7896
			0.63209	21	-0.646045	0.428571	0.428571	-2.52803
			1.62372	6	0.426862	0.76737	0.76737	1.22602
			0.589286	13.5	-2.45454	0.993529	0.993529	-0.156748
			0.538537	36	-0.489268	1.67165	1.67165	1.17538
			0.482143	9.75	-2.34053	0.853023	0.853023	-2.31581
			0.820039	11	0.135019	0.375	0.375	1.84059
			0.642857	9.75	-2.42089	1.10404	1.10404	1.04115
			0.706658	23.5	-0.353329	0.958878	0.958878	-2.28271
			0.642857	7.25	-2.42089	0.521199	0.521199	-0.1244
			0.577745	29.75	-0.0411275	0.189771	0.189771	1.22988
			0.354867	19.75	1.34894	0.454109	0.454109	-0.667055
			0.715077	23.5	-0.742538	0.294951	0.294951	-0.746634
			0.415035	31	-0.592517	0.535714	0.535714	-2.48235
			0.451991	18.5	0.49719	0.390995	0.390995	0.0304977
			0.214286	8.5	1.587	0.355597	0.355597	-0.0422014
			0.320014	19.75	-0.490007	0.418479	0.418479	-2.01442
			0.225995	18.5	0.47459	0.741244	0.741244	-0.480622
			0.160714	8.5	1.61379	0.375	0.375	-2.13789
			0.470035	19.75	-0.565017	0.478733	0.478733	-2.08603
			0.271194	18.5	0.49719	0.363065	0.363065	-1.35393
			0.502073	8.5	-1.55415	0.466797	0.466797	-0.835265
			0.267857	7.25	-2.56646	0.302324	0.302324	0.251937
			0.25655	7.25	0.0732748	0.478733	0.478733	-2.08603
			0.321429	34.75	1.63787	0.311198	0.311198	-1.328
			0.214286	8.5	1.74501	0.363065	0.363065	-0.887132
			0.375	8.5	-2.51289	0.275	0.275	-0.3025
			0.414931	8.5	-1.43173	0.302324	0.302324	0.151162
			0.311198	18.5	-1.27613	0.352712	0.352712	0.881779
			0.165	7.25	-0.3575	0.796875	0.796875	-2.16719
			0.25655	7.25	0.0732748	0.328125	0.328125	-0.995313
			0.535714	8.5	1.69144	0.404748	0.404748	0.202374
			0.375	8.5	-2.45932	0.404748	0.404748	0.404748
			0.57053	7.25	-1.45766	0.321429	0.321429	-2.17888
			0.22	7.25	-0.33	0.688924	0.688924	-0.729462
			0.25655	9.75	0.0732748	0.822618	0.822618	0.191309
			0.589286	7.25	1.66465	0.535714	0.535714	-2.28602
			1.39955	7.25	-1.81228	0.209569	0.209569	-0.916747
			0.637968	7.25	-0.0660162	0.451964	0.451964	0.577509
			0.252968	26	0.177077	0.301309	0.301309	0.753273
			0.482143	9.75	1.6696	0.589286	0.589286	-2.31281
			0.428571	7.25	-2.50031	0.578924	0.578924	-0.784462
			0.375	31	-2.36638	0.502182	0.502182	0.5524
			0.576316	7.25	-1.46687	0.451964	0.451964	0.8286
			0.275	32.25	-0.3575	0.428571	0.428571	-2.4865
			0.255873	8.5	0.0729364	0.266167	0.266167	-2.03199
			0.535714	8.5	1.63381	0.570691	0.570691	-1.04287
			0.428571	7.25	-2.50031	0.353777	0.353777	0.581205
			0.589286	8.5	1.66059	0.505396	0.505396	0.909712
			0.535714	7.25	-2.44674	0.628708	0.628708	-1.02153
			0.427392	18.5	-2.1259	0.401745	0.401745	0.5524
			0.209569	7.25	-1.59785	0.251091	0.251091	0.728164
			0.261962	23.5	-1.57165	0.576316	0.576316	-1.04773
			0.255873	7.25	0.0729364	0.251091	0.251091	0.728164
			0.160714	7.25	1.44631	0.251091	0.251091	0.477073
			0.321429	8.5	1.79452	0.451964	0.451964	0.8286
			0.375	7.25	-2.45972	0.602618	0.602618	0.903927
			0.307698	7.25	0.0988489	0.319724	0.319724	-2.05839
			0.321429	9.75	1.80224	0.518664	0.518664	-0.809332
			0.428571	11	-2.44674	0.357324	0.357324	0.123662
			0.471531	7.25	-1.46687	0.534009	0.534009	-2.16553
			0.361091	8.5	0.0705455	0.311198	0.311198	-0.913065
			0.428571	8.5	1.74095	0.403099	0.403099	0.856586
			0.428571	8.5	-2.50031	0.476747	0.476747	-0.678373
			0.511745	7.25	0.145873	0.576316	0.576316	-1.51926
			0.375	7.25	-2.47352	0.419139	0.419139	-0.811962
			0.482143	14.75	-2.36638	0.44	0.44	-0.33
			0.652836	8.5	0.326418	0.5524	0.5524	0.778382
			0.251091	24.75	0.8286	1.16306	1.16306	-0.911531
			0.321429	7.25	1.79452	0.22	0.22	-0.11
			0.321429	7.25	-2.44674	0.602618	0.602618	0.803491
			0.317891	22.25	-1.96636	0.321429	0.321429	1.63381
			0.401745	8.5	0.301309	0.89067	0.89067	-1.15251
			0.321429	7.25	1.79452	0.272392	0.272392	-0.466196
			0.375	7.25	-2.45932	0.451964	0.451964	0.8286
			0.622397	7.25	-1.48359	0.321429	0.321429	1.63381
			0.433733	7.25	-0.436866	0.523924	0.523924	-1.44067
			0.306937	8.5	0.0984685	0.379785	0.379785	-0.464892
			0.251937	8.5	0.529068	0.251091	0.251091	0.728164
			0.267857	11	1.7718	0.425218	0.425218	1.36763
			0.375	7.25	-2.45932	0.523924	0.523924	-1.07392
			0.466797	7.25	-1.66513	0.492392	0.492392	-0.356196
			0.852324	11	-0.123838	0.251091	0.251091	0.376636
			0.482143	9.75	1.66465	0.251091	0.251091	0.728164
			0.314354	9.75	-1.02153	0.200873	0.200873	1.05458
			0.361091	8.5	0.0705455	0.267857	0.267857	1.71416
			0.160714	7.25	1.71416	1.5935	1.5935	-0.696313
			0.428571	9.75	-2.17888	0.251091	0.251091	0.728164
			0.419139	14.75	-1.75502	0.375	0.375	1.66059
			0.361091	8.5	0.0705455	0.321429	0.321429	-2.50031
			0.535714	7.25	1.63381	0.523924	0.523924	-1.07392
			1.11557	8.5	-2.10324	0.377177	0.377177	-0.518589
			0.420318	16	-1.80801	0.251091	0.251091	0.728164
			0.310873	7.25	0.0454364	0.581032	0.581032	-1.88836
			0.351527	33.5	0.175764	0.424354	0.424354	-0.652177
			0.482143	7.25	1.60702	0.477427	0.477427	-1.99374
			0.576316	8.5	-1.62404	0.482143	0.482143	1.71416
			0.272392	32.25	-0.466196	0.267857	0.267857	-2.47352
			0.612182	8.5	0.196091	0.477427	0.477427	-1.99374
			0.375	7.25	1.66059	0.482143	0.482143	1.71416
			0.321429	7.25	-2.44674	0.634604	0.634604	-1.91515
			0.531747	11	-0.650873	0.482143	0.482143	1.71416
			0.69525	8.5	-2.25983	0.476248	0.476248	-1.94076
			0.434785	7.25	-0.437392	0.471531	0.471531	-1.10012
			0.361091	7.25	0.0705455	0.451964	0.451964	0.2762
			0.535714	7.25	1.63381	0.364496	0.364496	-1.09674
			0.748821	7.25	-2.28661	0.366167	0.366167	0.0180835
			0.434785	7.25	-0.437392	0.375	0.375	-2.52709
			0.411309	8.5	0.0956546	0.160714	0.160714	-2.15209
			0.200873	9.75	0.502182	0.535714	0.535714	1.63381
			0.535714	8.5	1.63381	0.428571	0.428571	-2.39317
			0.696429	7.25	-2.36638	0.631067	0.631067	-1.7562
			0.314354	11	-0.864354	0.428571	0.428571	1.68738
			0.956094	8.5	-0.176738	0.421527	0.421527	-1.51015
			0.589286	8.5	1.66059	0.506046	0.506046	0.354232
			0.893278	8.5	-0.941639	0.847828	0.847828	-2.34351
			0.451964	7.25	0.225982	2.40353	2.40353	0.761765
			0.321429	7.25	1.58024	0.75	0.75	-2.43817
			0.251091	29.75	0.125545	0.504391	0.504391	-1.50834
			0.589286	7.25	1.66059	2.35523	2.35523	0.792615
			0.480964	7.25	-2.15268	0.635057	0.635057	-0.0124713
			0.589286	9.75	1.66059	0.321429	0.321429	-2.62133
			0.428571	7.25	-2.17888	1.33363	1.33363	0.446813
			0.255873	24.75	0.0729364	0.375	0.375	1.77736
			0.642857	7.25	1.63381	0.849845	0.849845	-2.37275
			0.482143	7.25	-2.31281	0.648992	0.648992	-1.52349
			0.419139	7.25	-1.44067	2.74913	2.74913	0.574953
			0.526531	8.5	-0.758266	2.48865	2.48865	0.694323
			0.251091	7.25	0.175764	1.09321	1.09321	-2.22428
			0.428571	7.25	1.74095	3.07418	3.07418	0.398737
			0.375	7.25	-2.30413	0.407762	0.407762	1.14266
			0.156213	7.25	-1.3571	1.09321	1.09321	-2.22428
			0.482143	8.5	1.71416	3.12321	3.12321	0.374223
			0.324785	8.5	-0.492392	0.448848	0.448848	1.01498
			0.301309	7.25	0.150655	0.75	0.75	-2.41299
			0.535714	7.25	1.68738	0.446396	0.446396	-1.0212
			0.327855	8.5	-0.760764	1.7584	1.7584	0.604199
			0.321429	16	-2.33885	1.09321	1.09321	-2.22428
			0.348484	7.25	-0.669242	3.51545	3.51545	0.178104
			0.482143	8.5	1.72246	1.48544	1.48544	-2.02816
			2.92374	8.5	0.508358	3.12321	3.12321	0.374223
			1.26019	17.25	-0.121664	0.75	0.75	-2.41299
			0.997007	8.5	-2.28354	1.70197	1.70197	0.685985
			1.80574	8.5	-0.0423411	1.33835	1.33835	-2.10171
			0.844955	16	-0.0175227	3.2703	3.2703	0.300678
			0.535714	7.25	1.69701	1.33835	1.33835	-2.10171
			0.899767	8.5	-2.34779	3.2703	3.2703	0.300678
			1.59918	7.25	-0.0998692	1.30926	1.30926	-2.17063
			0.589286	9.75	1.65488	2.71448	2.71448	0.146293
			0.467635	23.5	0.0138174	0.642857	0.642857	-2.44946
			0.792431	7.25	0.693377	1.73393	1.73393	0.0718169
			0.428571	11	1.67079	0.741143	0.741143	0.765848
			0.642857	8.5	-2.44946	0.848059	0.848059	-2.34686
			2.68195	7.25	0.594856	1.92929	1.92929	-0.124681
			0.642857	8.5	-2.44946	0.897089	0.897089	-2.32234
			2.53486	7.25	0.6684	1.73165	1.73165	-0.2235
			0.642857	8.5	-2.46656	0.696429	0.696429	-2.42267
			0.321429	26	-2.62727	1.08232	1.08232	0.101162
			0.572598	8.5	-0.561299	0.589286	0.589286	-2.48629
			0.358885	7.25	0.124443	1.05397	1.05397	-0.220474
			0.642857	8.5	-2.44946	0.878391	0.878391	1.00113
			2.73098	7.25	0.570341	0.589286	0.589286	-2.50928
			0.43403	14.75	-0.382015	0.625915	0.625915	-0.587958
			0.941576	7.25	-2.24653	0.532715	0.532715	0.0463575
			2.37414	9.75	0.588043	0.589286	0.589286	1.70622
			0.444686	18.5	0.5188	4.70672	4.70672	-0.417528
			0.4036	18.5	1.09117	0.555991	0.555991	1.06855
			0.482143	7.25	1.72447	4.70672	4.70672	-0.417528
			0.642857	11	-2.44946	1.37839	1.37839	0.987946
			2.87807	8.5	0.496796	0.59863	0.59863	-0.299315
			0.642857	11	-2.44946	0.556096	0.556096	0.379156
			2.87807	7.25	0.496796	2.04476	2.04476	0.422454
			0.642857	7.25	-2.50383	0.428571	0.428571	1.76626
			0.321429	28.5	-2.66455	1.8306	1.8306	-0.670927
			1.87853	7.25	0.939266	0.586491	0.586491	0.635365
			0.79903	7.25	-2.37137	0.428571	0.428571	1.60155
			2.10226	8.5	0.831129	0.995148	0.995148	-2.27331
			0.79903	7.25	-2.37137	0.532089	0.532089	-0.431044
			2.10226	8.5	0.831129	1.24083	1.24083	0.565415
			0.897089	11	-2.32234	0.75	0.75	1.56083
			1.78344	8.5	0.990538	1.48544	1.48544	-2.02816
			0.642857	8.5	-2.44946	1.43785	1.43785	-0.0271922
			1.42925	7.25	1.06049	0.620867	0.620867	0.0354334
			0.642857	8.5	-2.44946	3.90731	3.90731	-0.817233
			1.37984	7.25	1.0852	1.82865	1.82865	-1.85656
			0.63865	28.5	-2.3009	2.48583	2.48583	0.692915
			0.357595	8.5	0.740733	1.33835	1.33835	-2.10171
			0.267857	11	1.84211	3.2703	3.2703	0.300678
			1.20738	9.75	0.438692	0.696429	0.696429	-2.42267
			0.312715	31	0.156357	0.343207	0.343207	-1.65316
			2.87807	8.5	0.496796	3.00244	3.00244	0.16675
			0.385	16	-0.3575	0.744148	0.744148	-2.34014
			0.995148	8.5	-2.27331	2.81696	2.81696	0.554606
			2.92709	8.5	0.472282	2.267	2.267	0.534471
			0.949167	7.25	1.47042	0.428571	0.428571	1.40011
			0.75	8.5	1.5883	1.28932	1.28932	-2.12622
			0.299558	7.25	-1.84808	2.4211	2.4211	-0.172951
			0.149779	7.25	-1.52356	1.0403	1.0403	-0.520148
			1.98055	8.5	0.990274	1.02147	1.02147	-1.99229
			1.92298	8.5	0.961491	1.5876	1.5876	0.2438
			1.99226	8.5	0.886129	1.33835	1.33835	-2.10171
			2.15583	9.75	0.857915	1.63245	1.63245	-0.322129
			0.696429	16	-2.42267	1.04646	1.04646	1.4126
			2.21083	8.5	0.830415	0.79941	0.79941	1.53612
			2.68195	8.5	0.594856	3.46262	3.46262	-1.03958
			0.897089	7.25	-2.32234	1.43341	1.43341	1.11198
			2.82449	8.5	0.470011	0.79941	0.79941	1.53612
			0.592915	17.25	0.395276	4.70672	4.70672	-0.417528
			2.57026	8.5	0.489984	1.48544	1.48544	-2.02816
			0.642324	17.25	0.419981	3.12321	3.12321	0.374223
			2.54032	8.5	0.264353	0.75	0.75	-2.41299
			0.404362	17.25	0.606542	0.861008	0.861008	0.430504
			2.10175	8.5	0.402814	1.09198	1.09198	-0.200126
			0.897089	7.25	-2.32234	1.23907	1.23907	-0.27367
			2.43083	11	0.720415	0.494095	0.494095	0.444686
			1.68878	9.75	1.09144	0.5768	0.5768	1.326
			1.48319	7.25	0.246595	0.746118	0.746118	-0.373059
			1.97984	8.5	0.0476821	0.844937	0.844937	-0.32365
			0.589286	7.25	-2.47624	0.946118	0.946118	-2.29783
			2.92709	11	0.472282	2.32418	2.32418	0.0237374
			0.897089	7.25	-2.32234	0.589286	0.589286	1.64119
			2.92709	8.5	0.472282	1.04418	1.04418	-2.2488
			0.7996	7.25	-2.38819	3.02515	3.02515	0.423252
			2.35054	7.25	0.790271	4.70672	4.70672	-0.417528
			1.33875	8.5	1.21288	3.41739	3.41739	0.227134
			0.494095	18.5	0.839962	1.09321	1.09321	-2.22428
			0.79903	14.75	-2.37137	2.43083	2.43083	0.720415
			0.885743	9.75	1.33224	1.04418	1.04418	-2.2488
			0.691734	7.25	0.444686	0.882532	0.882532	-1.57962
			0.992886	8.5	1.38581	2.15583	2.15583	0.857915
			0.54441	28.5	-0.222795	0.946118	0.946118	-2.29783
			0.900553	7.25	0.340276	2.82904	2.82904	0.521311
			1.04646	7.25	1.4126	1.09321	1.09321	-2.22428
			0.642324	7.25	0.617619	3.31933	3.31933	0.276164
			0.543505	28.5	0.716438	0.898799	0.898799	-2.33859
			0.535714	7.25	1.45369	1.14224	1.14224	-2.19977
			0.774438	8.5	1.22718	1.78182	1.78182	-0.100357
			1.94583	9.75	0.587915	1.04646	1.04646	1.4126
			0.642857	14.75	-2.44946	1.2945	1.2945	-2.13776
			1.20396	7.25	-1.74033	1.39151	1.39151	-0.695753
			2.43083	8.5	0.720415	0.946118	0.946118	-2.29783
			0.79903	7.25	-2.37137	1.73469	1.73469	0.170256
			3.02515	7.25	0.423252	0.79941	0.79941	1.53612
			0.79903	7.25	-2.37137	0.848059	0.848059	-2.34686
			3.02515	8.5	0.423252	4.171	4.171	-0.149671
			0.398207	17.25	-0.694103	4.70672	4.70672	-0.417528
			0.745458	7.25	-2.34459	1.2403	1.2403	-2.15074
			3.02515	8.5	0.423252	3.36836	3.36836	0.251649
			0.398207	17.25	-0.694103	1.04418	1.04418	-2.2488
			1.04418	7.25	-2.2488	2.58389	2.58389	0.643885
			0.592915	9.75	0.543505	1.7876	1.7876	1.04203
			0.898229	7.25	1.48671	0.696429	0.696429	-2.4096
			0.79903	7.25	-2.37137	0.886532	0.886532	1.06194
			0.655295	27.25	-0.712648	0.604284	0.604284	0.604284
			1.63521	7.25	1.06465	0.633214	0.633214	1.3741
			0.848059	8.5	-2.34686	0.589286	0.589286	-2.3691
			0.482143	18.5	-2.26196	0.79941	0.79941	1.53612
			1.63937	7.25	1.11614	0.897089	0.897089	-2.32234
			1.09321	8.5	-2.22428	1.54055	1.54055	1.16555
			0.580202	18.5	-2.21293	0.848059	0.848059	-2.34686
			1.88642	8.5	0.992619	0.441266	0.441266	-0.917721
			0.936483	8.5	-2.15903	0.455867	0.455867	0.117933
			0.79903	7.25	-2.37137	1.25201	1.25201	0.461005
			2.73098	9.75	0.570341	0.589286	0.589286	-2.3691
			0.618676	8.5	1.23531	1.61869	1.61869	0.644343
			0.79903	7.25	-2.37137	1.85231	1.85231	0.0718222
			0.294177	32.25	-0.893207	0.849798	0.849798	1.52267
			2.35598	7.25	0.382841	0.75	0.75	-2.39589
			0.796668	16	-0.200696	3.02515	3.02515	0.423252
			0.495	7.25	-0.3025	0.75	0.75	-2.39589
			0.79903	8.5	-2.37137	3.2703	3.2703	0.300678
			0.441266	29.75	-1.75122	0.490295	0.490295	-0.844177
			1.83701	8.5	1.01732	1.24059	1.24059	-0.0767918
			1.04418	8.5	-2.2488	0.864934	0.864934	1.07479
			3.02515	8.5	0.423252	0.535714	0.535714	-2.49842
			1.04418	7.25	-2.2488	0.613156	0.613156	0.357675
			3.02515	8.5	0.423252	1.2516	1.2516	-2.17899
			1.04418	7.25	-2.2488	0.611007	0.611007	0.305503
			2.78001	8.5	0.545826	1.08925	1.08925	-2.13622
			0.428571	7.25	-2.39589	0.701943	0.701943	-0.199029
			0.355148	9.75	-0.617574	0.55	0.55	-0.275
			0.55	22.25	-0.275	0.740909	0.740909	-2.29318
			0.75	9.75	-2.38281	0.477078	0.477078	-0.458539
			0.495	7.25	-0.2475	0.428571	0.428571	-2.35093
			1.88424	11	1.04523	3.03265	3.03265	-1.26683
			0.160714	24.75	-2.66477	0.54889	0.54889	0.823336
			0.642857	7.25	-2.44946	0.535714	0.535714	1.67972
			0.620148	32.25	-2.08581	0.535714	0.535714	-2.5153
			0.79903	7.25	-2.37137	1.54107	1.54107	-0.521041
			0.419488	34.75	-2.13257	1.1451	1.1451	-0.372956
			1.58532	7.25	-0.051517	0.59879	0.59879	0.898184
			0.580202	33.5	-2.21293	1.4944	1.4944	-0.198309
			0.343207	24.75	-0.917721	0.428571	0.428571	-2.56887
			0.370458	33.5	-2.15709	0.642857	0.642857	-2.35458
			0.375	7.25	1.48047	1.4944	1.4944	-0.198309
			1.38816	8.5	1.18818	0.499828	0.499828	-1.8798
			1.09321	7.25	-2.22428	0.53859	0.53859	-0.170705
			1.7876	8.5	1.04203	0.428571	0.428571	-2.56887
			0.321429	28.5	-2.66094	1.63949	1.63949	-0.620149
			2.17471	8.5	0.592357	0.642857	0.642857	-2.46173
			0.79903	8.5	-2.37137	1.44358	1.44358	-0.322596
			2.78001	9.75	0.545826	1.3447	1.3447	-0.273158
			0.848059	7.25	-2.34686	0.943621	0.943621	-2.25777
			2.78001	7.25	0.545826	1.2948	1.2948	-0.298107
			0.75	8.5	-2.39589	0.428571	0.428571	-2.56887
			0.343207	33.5	-1.35899	1.83909	1.83909	-0.52035
			0.275	7.25	-0.1925	0.428571	0.428571	-2.56887
			0.589286	7.25	1.64119	0.895455	0.895455	-0.942728
			0.989685	9.75	-2.21787	0.634496	0.634496	-0.0677522
			1.45022	7.25	0.450108	0.69629	0.69629	-0.300489
			0.589286	7.25	1.68167	0.524217	0.524217	0.786325
			0.80016	7.25	-2.40471	0.482143	0.482143	1.38482
			0.407338	8.5	0.305503	0.84107	0.84107	-0.475535
			0.798885	8.5	-0.0955573	0.848877	0.848877	-2.35872
			0.293703	19.75	-0.843703	0.684395	0.684395	-0.0428026
			0.446603	7.25	-0.718302	0.696429	0.696429	-2.38137
			0.667207	7.25	-0.608604	0.619193	0.619193	0.0895965
			0.422494	8.5	1.3036	0.795306	0.795306	-2.33193
			0.295901	7.25	-0.845901	0.98379	0.98379	0.106895
			0.845312	9.75	1.47109	0.589286	0.589286	1.49222
			0.424899	8.5	1.36013	0.795306	0.795306	-2.33193
			0.395508	7.25	-1.63765	1.03369	1.03369	0.131844
			0.296631	8.5	-1.1927	0.428571	0.428571	-2.30101
			0.444947	31	-0.772473	1.09567	1.09567	-0.348237
			0.375	8.5	1.38508	1.49486	1.49486	-0.14864
			0.44	8.5	-0.22	0.469496	0.469496	0.0147478
			0.197754	8.5	-1.34102	1.7168	1.7168	-0.125837
			0.703263	8.5	-0.791631	0.696429	0.696429	1.57389
			0.474798	8.5	1.33518	0.634888	0.634888	0.415119
			0.197754	7.25	-0.89607	0.681243	0.681243	-0.450622
			0.428571	9.75	-2.24744	0.634888	0.634888	0.415119
			0.741578	8.5	-1.56349	0.791832	0.791832	-0.347078
			0.375	11	-2.59566	0.696051	0.696051	0.238025
			0.296631	8.5	-1.78596	0.537213	0.537213	0.512795
			0.703263	7.25	-0.791631	1.58654	1.58654	-1.58451
			0.395508	7.25	-0.945508	1.38489	1.38489	1.22966
			0.410624	7.25	-0.0146879	0.49311	0.49311	0.979118
			0.538877	16	-0.379439	0.858289	0.858289	-2.44104
			0.424697	36	-0.0626513	1.52198	1.52198	-1.93822
			0.449092	36	0.873235	0.584746	0.584746	-0.402373
			0.375	7.25	-2.48851	0.642857	0.642857	1.60067
			0.482143	7.25	-2.54208	2.05271	2.05271	-1.67285
			0.364597	14.75	0.0172983	0.537213	0.537213	0.512795
			0.642857	17.25	-2.46173	0.696429	0.696429	1.57389
			0.646834	7.25	-1.76331	0.422808	0.422808	-1.50132
			0.642857	17.25	-2.46173	0.634212	0.634212	-0.867106
			0.807548	8.5	-1.84367	0.686336	0.686336	1.41072
			0.375	7.25	-2.48851	1.37723	1.37723	-2.01059
			0.798114	8.5	-0.299259	0.428571	0.428571	1.70782
			1.517	7.25	-1.405	1.32898	1.32898	-2.03472
			1.23838	8.5	1.30291	0.756233	0.756233	1.06184
			0.940628	27.25	-2.16177	0.707664	0.707664	-0.408832
			0.347399	9.75	-1.51775	0.903	0.903	-2.39496
			0.645169	27.25	-1.26961	0.482143	0.482143	2.13648
			0.857486	9.75	-1.89547	1.01468	1.01468	1.88366
			1.02882	7.25	1.24698	0.959265	0.959265	1.89217
			0.535714	34.75	-2.43135	0.75	0.75	1.9944
			0.750343	7.25	-1.8419	0.855004	0.855004	1.95005
			1.02882	7.25	1.24698	0.765	0.765	-1.2741
			0.857486	7.25	-1.89547	1.26	1.26	-2.2866
			1.23838	7.25	1.30291	0.84472	0.84472	1.57056
			1.62946	8.5	-1.50948	0.657011	0.657011	-5.73621
			0.916947	7.25	1.1422	0.816022	0.816022	-7.4376
			0.738184	26	0.565941	0.859168	0.859168	-4.8265
			0.321429	34.75	-2.48492	1.31402	1.31402	-2.07211
			0.385989	6	-1.65972	1.12201	1.12201	-1.34573
			0.760967	8.5	1.11305	0.75	0.75	-2.33273
			0.894746	22.25	-2.25184	1.08403	1.08403	-0.854712
			0.75	7.25	-2.49519	0.375	0.375	1.82328
			1.09186	8.5	1.37617	0.459004	0.459004	-0.963224
			0.757106	14.75	-0.488553	0.75	0.75	1.63578
			0.919762	14.75	-0.411364	1.209	1.209	-2.10323
			0.647213	12.25	0.213607	1.107	1.107	-2.15423
			0.721597	8.5	1.23987	0.612005	0.612005	-1.09073
			0.534903	7.25	-2.25293	0.425455	0.425455	1.31591
			0.855004	18.5	1.95005	0.459004	0.459004	-1.57523
			0.75	21	2.00919	0.375	0.375	1.82328
			1.26717	23.5	0.153943	0.739716	0.739716	-2.12359
			0.75	21	2.00256	0.267857	0.267857	1.87686
			0.906949	19.75	1.91833	0.375	0.375	1.82328
			0.482143	23.5	2.12833	0.510004	0.510004	-0.937724
			0.642857	17.25	2.05613	0.589286	0.589286	1.71614
			1.08643	19.75	-1.94482	0.482143	0.482143	1.76971
			1.01096	21	1.86245	0.954002	0.954002	-2.23073
			0.854382	21	1.94073	0.899019	0.899019	-0.896218
			0.589286	22.25	2.09478	0.535714	0.535714	-2.43988
			1.26218	32.25	1.10361	0.714006	0.714006	-0.937724
			1.2626	32.25	1.156	0.535714	0.535714	1.74293
			0.561197	8.5	-1.79029	1.46401	1.46401	-1.97573
			0.62611	36	1.35013	1.51501	1.51501	-1.95023
			0.859168	19.75	-4.16949	0.640286	0.640286	-2.22688
			0.960247	27.25	-0.833899	0.535714	0.535714	-2.27916
			0.75809	21	-4.27057	0.665577	0.665577	-1.67852
			0.75809	21	-4.22003	0.321429	0.321429	1.85007
			0.482143	26	-8.40554	1.209	1.209	-2.10323
			0.657011	32.25	-5.63513	0.670719	0.670719	-1.78309
			0.716481	21	-3.83829	0.630392	0.630392	0.525327
			1.41467	24.75	1.32088	0.375	0.375	1.82328
			0.960247	7.25	-4.47273	0.954002	0.954002	-2.23073
			0.75809	9.75	-3.00709	1.17301	1.17301	-1.16723
			0.606472	24.75	-2.67858	1.46401	1.46401	-1.97573
			0.657011	32.25	-4.06841	0.321429	0.321429	1.85007
			0.75	14.75	1.63578	0.867007	0.867007	-1.47323
			0.707676	12.25	-0.889888	0.47443	0.47443	-1.95343
			0.589286	14.75	1.71614	0.47443	0.47443	-1.9793
			0.75	14.75	-2.33273	0.948859	0.948859	-2.06352
			0.802533	7.25	1.60952	0.352262	0.352262	-0.494948
			0.589286	14.75	1.71614	0.375	0.375	1.56639
			0.696429	16	-2.35952	0.428571	0.428571	1.59318
			0.855065	16	1.58325	0.642857	0.642857	1.53961
			0.696429	14.75	1.66257	1.26	1.26	-2.01509
			1.10319	28.5	0.709191	0.642857	0.642857	1.53961
			1.158	14.75	-2.12873	0.852001	0.852001	-2.21909
			0.589286	13.5	1.71614	0.816006	0.816006	-1.28308
			0.561005	13.5	-0.90525	0.214286	0.214286	1.75389
			0.884863	27.25	0.298259	0.459003	0.459003	-1.41058
			0.960131	16	1.53072	0.306002	0.306002	-0.77308
			0.954002	16	-2.23073	0.642857	0.642857	1.53961
			0.75	14.75	1.63578	0.632573	0.632573	-2.00737
			0.663005	9.75	-1.23171	0.535714	0.535714	1.59318
			0.357003	9.75	-1.71659	0.75	0.75	-2.27009
			1.02258	11	-1.43737	0.584144	0.584144	-2.08516
			0.571288	21	-1.82373	0.639787	0.639787	1.38043
			1.005	16	-2.14259	0.482143	0.482143	1.61996
			0.612004	17.25	-0.87508	0.321429	0.321429	1.70032
			0.663005	32.25	-1.10458	0.535714	0.535714	1.59318
			0.535714	9.75	-2.27009	0.642857	0.642857	-2.32366
			0.480971	17.25	-0.0384792	0.737145	0.737145	-2.00866
			0.642857	12.25	1.53961	0.642857	0.642857	1.53961
			0.742287	16	-2.11323	1.209	1.209	-2.04059
			0.793287	9.75	-2.08773	0.535714	0.535714	1.59318
			0.561004	17.25	-1.61459	2.16686	2.16686	-1.56166
			0.375	13.5	1.67354	0.952007	0.952007	1.38503
			0.767577	13.5	-1.56487	0.642857	0.642857	1.53961
			0.617147	9.75	-1.69366	0.535714	0.535714	-2.37723
			0.589286	13.5	1.56639	1.41686	1.41686	-1.18666
			1.09929	13.5	-1.93473	0.696429	0.696429	1.51282
			0.408003	17.25	-1.43608	0.612004	0.612004	-1.13008
			0.612004	24.75	-0.82408	0.612004	0.612004	-1.58909
			0.662661	21	0.886848	0.510004	0.510004	-1.64009
			0.321429	14.75	-2.48437	0.463724	0.463724	1.03989
			0.47443	16	-1.9793	0.459003	0.459003	-1.66559
			0.924414	21	-0.820876	0.740791	0.740791	1.32993
			0.357003	13.5	-0.696579	0.801	0.801	-2.24459
			0.636718	17.25	1.32839	0.765006	0.765006	-1.25758
			0.822413	17.25	-0.769876	0.318817	0.318817	-0.199261
			0.887575	18.5	-1.87987	0.75	0.75	1.48604
			0.375	13.5	-2.45759	0.428571	0.428571	-2.38047
			0.981862	16	-1.67201	1.311	1.311	-1.93925
			0.404013	22.25	0.707023	0.901966	0.901966	1.41343
			1.50986	16	-1.73268	0.535714	0.535714	1.37889
			0.954001	16	-2.16809	0.75	0.75	1.48604
			0.345854	11	-0.651153	0.75	0.75	-2.27009
			0.75	17.25	1.48604	0.612004	0.612004	-1.18108
			0.987004	19.75	-1.77659	0.589286	0.589286	1.56639
			0.75	16	1.48604	0.663005	0.663005	-0.955901
			0.428571	14.75	1.64675	0.953862	0.953862	1.39431
			0.428571	16	-2.32798	0.272558	0.272558	-0.5348
			0.75	19.75	-2.24422	0.375	0.375	-2.45759
			0.714005	31	-1.30821	0.589286	0.589286	1.56639
			0.459003	16	-1.51258	0.428571	0.428571	1.53961
			0.686144	16	-2.03416	0.39176	0.39176	-0.347328
			0.323558	28.5	-0.5603	0.411917	0.411917	0.0465498
			0.357003	8.5	-1.1686	0.901505	0.901505	1.41028
			0.428571	17.25	1.84874	0.345854	0.345854	-0.651153
			0.642857	17.25	1.7416	0.487707	0.487707	-0.682227
			0.884588	21	-0.700806	0.510005	0.510005	-0.786097
			0.800501	17.25	1.66278	0.640204	0.640204	-0.755699
			0.505011	33.5	0.707015	0.633646	0.633646	1.47835
			0.428571	9.75	-2.07139	0.418288	0.418288	-1.86225
			0.555512	16	0.631264	0.393934	0.393934	-0.64013
			0.589286	18.5	1.76839	0.520806	0.520806	-0.1089
			0.255002	19.75	-0.607595	0.375	0.375	1.5541
			0.510005	9.75	-1.3471	0.925721	0.925721	-1.55496
			0.92315	11	-1.50267	0.816007	0.816007	-0.990099
			0.75	18.5	1.68803	0.847932	0.847932	1.58549
			1.13744	14.75	-1.60982	0.514222	0.514222	1.21663
			0.45451	16	0.429259	0.555512	0.555512	0.93427
			0.675861	11	-1.82173	0.561005	0.561005	-1.4746
			0.686145	16	-2.02661	0.321429	0.321429	1.68803
			0.72429	12.25	-1.70925	0.482143	0.482143	1.5541
			0.357003	36	-1.1176	0.428571	0.428571	1.52731
			0.464146	12.25	-1.73218	0.428571	0.428571	-2.42326
			0.459004	36	-1.1176	1.056	1.056	-2.0791
			0.555512	11	0.681765	0.321429	0.321429	-2.44639
			0.479572	29.75	-2.04589	0.314793	0.314793	-0.526699
			0.663006	11	-1.3726	1.41301	1.41301	-1.9006
			0.510005	22.25	-1.0411	0.520288	0.520288	-1.81125
			0.55173	27.25	0.128144	0.581595	0.581595	-0.240297
			0.663006	27.25	-0.912224	0.622289	0.622289	-1.76025
			0.969372	27.25	-0.70804	0.357003	0.357003	-1.4236
			1.17544	17.25	-1.13647	0.555512	0.555512	0.883769
			0.803058	16	1.51575	0.656514	0.656514	0.984771
			0.75	18.5	1.54228	0.482143	0.482143	1.59904
			0.63875	17.25	1.06219	0.589286	0.589286	1.54547
			1.01529	18.5	1.40963	0.908247	0.908247	1.45635
			0.588772	23.5	1.4086	0.53212	0.53212	1.06193
			0.75	16	1.54228	0.803058	0.803058	1.51575
			0.642857	16	1.59585	1.22901	1.22901	-1.2974
			1.21738	8.5	0.0280055	0.766591	0.766591	-1.1684
			0.856116	19.75	1.48922	0.567097	0.567097	-1.74131
			0.804182	21	1.53992	0.847281	0.847281	-2.07755
			0.803058	22.25	1.51575	0.75	0.75	1.54228
			1.50575	22.25	1.18474	1.07323	1.07323	-1.1684
			0.535201	21	1.38182	0.535714	0.535714	1.59585
			0.513526	23.5	-1.65515	0.803058	0.803058	1.51575
			0.909174	21	1.46269	0.962232	0.962232	1.43616
			0.962232	21	1.43616	0.909174	0.909174	1.46269
			0.962232	19.75	1.43616	0.871003	0.871003	-0.641182
			1.28058	19.75	1.27699	0.321429	0.321429	-2.12976
			1.07323	7.25	-1.20445	0.482143	0.482143	1.64858
			0.960153	18.5	1.42577	0.570195	0.570195	0.336933
			0.907615	18.5	1.45204	0.589286	0.589286	-2.3748
			0.428571	18.5	1.69156	0.765	0.765	-1.17994
			1.02705	7.25	-1.56266	0.535714	0.535714	1.86457
			1.10774	16	-2.16517	0.852	0.852	-2.24344
			0.935977	7.25	0.778802	0.535714	0.535714	1.86457
			0.72523	19.75	0.362615	0.801	0.801	-2.26894
			0.613273	23.5	-1.6113	1.413	1.413	-1.96294
			0.72523	19.75	0.518022	0.589286	0.589286	-2.3748
			0.482143	11	-2.37256	1.158	1.158	-2.09044
			0.254358	14.75	0.178051	0.856341	0.856341	1.70426
			0.482143	11	1.67898	0.801	0.801	-2.26894
			0.852	21	-2.24344	0.816	0.816	-1.30744
			1.209	22.25	-2.06494	0.589286	0.589286	-2.3748
			0.530571	13.5	-2.11104	0.589286	0.589286	-2.3748
			1.55314	23.5	-1.62501	0.855137	0.855137	1.54414
			1.49443	22.25	-1.49366	1.056	1.056	-2.14144
			0.482143	9.75	-2.42837	1.464	1.464	-1.93744
			0.428571	18.5	-2.45516	0.802769	0.802769	1.67747
			1.107	21	-2.11594	0.75	0.75	-2.29444
			0.75	23.5	1.75743	0.535714	0.535714	1.86457
			0.535714	23.5	1.86457	0.673286	0.673286	-1.79709
			0.834	17.25	-1.89683	1.056	1.056	-2.14144
			1.22853	28.5	1.51816	0.535714	0.535714	1.86457
			0.639648	34.75	1.27689	0.321429	0.321429	-2.45195
			0.895796	22.25	0.0306344	0.943714	0.943714	-1.9833
			1.06822	22.25	1.49117	1.28719	1.28719	1.55682
			0.673269	22.25	-0.0806293	0.861465	0.861465	-0.111711
			1.49358	19.75	1.27849	0.747429	0.747429	-2.24216
			0.531703	8.5	0.850725	0.535714	0.535714	1.61305
			0.535714	34.75	-2.32675	0.697505	0.697505	0.498218
			0.918279	34.75	-1.49516	0.697505	0.697505	0.797149
			0.612186	19.75	-1.28469	0.51168	0.51168	-0.0568578
			0.535714	34.75	-2.13882	0.535714	0.535714	-1.69666
			0.375	18.5	1.90769	1.71901	1.71901	-2.06022
			0.255078	14.75	-1.48834	0.75	0.75	2.65624
			1.20901	21	-2.31523	1.71901	1.71901	-2.06022
			1.36201	19.75	-2.23873	0.867012	0.867012	-1.18075
			1.107	18.5	-2.36623	1.005	1.005	-2.41723
			1.6603	28.5	-1.92887	1.07616	1.07616	-1.7388
			1.15801	19.75	-2.27183	1.87202	1.87202	-1.98372
			0.665811	19.75	-0.849918	1.77001	1.77001	-1.96583
			2.63662	19.75	-1.60142	0.847915	0.847915	2.72495
			1.46401	21	-2.07397	1.87202	1.87202	-1.98372
			1.36201	21	-2.23873	1.07171	1.07171	-0.84238
			1.46401	21	-2.12796	1.02001	1.02001	-1.44397
			1.107	19.75	-2.36623	0.589286	0.589286	3.0317
			1.41301	19.75	-2.16776	0.696429	0.696429	-2.57152
			0.535714	19.75	2.8107	1.45373	1.45373	-1.91881
			1.46401	17.25	-2.18773	0.867012	0.867012	-1.27722
			1.26001	19.75	-2.28973	0.675863	0.675863	-2.09966
			0.920583	27.25	-1.76301	0.969013	0.969013	-1.32822
			2.29689	19.75	-1.77129	0.535714	0.535714	-2.65187
			1.77001	19.75	-1.98486	1.51501	1.51501	-2.16223
			1.61701	19.75	-2.11122	2.12702	2.12702	-1.85622
			0.75	19.75	2.65624	0.742984	0.742984	2.60617
			2.67159	22.25	-1.48432	1.41301	1.41301	-2.16337
			1.41301	18.5	-2.21323	0.612009	0.612009	-1.04886
			1.20901	17.25	-2.31523	2.35351	2.35351	-1.74298
			0.938629	33.5	0.268345	1.87202	1.87202	-1.8841
			1.29558	19.75	-1.84799	1.07984	1.07984	0.292389
			0.867736	22.25	-0.99753	1.82101	1.82101	-2.00922
			1.82101	17.25	-1.90317	0.589286	0.589286	2.73659
			1.41301	21	-2.21323	0.791449	0.791449	1.04751
			1.26001	18.5	-2.28973	0.75	0.75	2.65624
			0.642857	19.75	-2.5983	0.80278	0.80278	2.93485
			1.15801	18.5	-2.34073	1.46401	1.46401	-2.09841
			0.903002	18.5	-2.46823	1.107	1.107	-2.26371
			1.66801	19.75	-2.08572	0.801001	0.801001	-2.43349
			1.15801	21	-2.34073	0.5571	0.5571	-0.867111
			1.15801	19.75	-2.34073	0.954003	0.954003	-2.44273
			1.56601	19.75	-2.13673	1.51501	1.51501	-2.16223
			0.75	19.75	2.65624	1.26001	1.26001	-2.28973
			1.46401	19.75	-2.18773	1.82101	1.82101	-2.00922
			0.75	19.75	2.65624	0.884561	0.884561	0.768171
			1.51501	19.75	-2.16223	1.26001	1.26001	-2.28973
			0.642857	18.5	2.70981	0.954003	0.954003	-2.44273
			0.903002	18.5	-2.41863	0.79843	0.79843	-2.46694
			1.31101	18.5	-2.18997	0.954003	0.954003	-2.44273
			0.921504	24.75	-0.614706	2.46675	2.46675	-1.68635
			0.642857	19.75	2.95379	2.35351	2.35351	-1.74298
			0.510007	23.5	-1.044	1.77001	1.77001	-2.03472
			0.482143	14.75	3.04468	0.843112	0.843112	2.60968
			0.877827	23.5	-0.917387	1.4053	1.4053	-2.00677
			0.589286	19.75	2.81549	0.376797	0.376797	1.97818
			0.535714	18.5	2.93631	0.938398	0.938398	2.58868
			1.61701	19.75	-2.11122	0.7971	0.7971	2.65933
			1.15801	18.5	-2.34073	1.41301	1.41301	-2.20951
			1.41301	18.5	-2.21323	1.28273	1.28273	-1.67871
			1.41301	17.25	-2.21323	1.82101	1.82101	-2.00922
			1.66801	18.5	-2.08572	2.24026	2.24026	-1.7996
			0.696429	21	2.68302	1.26001	1.26001	-2.28973
			3.01284	22.25	-1.41331	0.776254	0.776254	-1.06759
			0.428571	23.5	2.81695	1.26001	1.26001	-2.28973
			0.589286	21	-2.62509	0.663009	0.663009	-1.12422
			1.36201	19.75	-2.23873	0.831715	0.831715	0.189368
			0.729434	21	-2.12644	1.31101	1.31101	-2.26423
			1.31101	18.5	-2.26423	0.75	0.75	2.65624
			0.696429	22.25	2.98981	1.107	1.107	-2.36623
			1.77001	21	-2.00098	0.82908	0.82908	2.50955
			1.82101	21	-2.00922	1.77001	1.77001	-2.03472
			0.589286	19.75	2.73659	0.535714	0.535714	2.76338
			0.642857	23.5	-2.5983	0.930866	0.930866	-1.97215
			0.561008	29.75	-1.58322	0.796556	0.796556	2.63296
			0.321429	22.25	-2.46071	0.683575	0.683575	-2.25651
			0.510007	21	-1.06827	0.75	0.75	2.65624
			0.476437	26	0.952874	0.765011	0.765011	-1.6981
			0.71401	18.5	-1.22127	1.07027	1.07027	-1.18846
			0.867012	23.5	-1.19577	1.17253	1.17253	2.75176
			0.214286	18.5	2.44739	1.107	1.107	-2.33249
			0.765011	19.75	-1.1524	1.005	1.005	-2.41723
			0.768457	21	-1.09205	0.43558	0.43558	-0.272238
			0.428571	19.75	2.39382	0.260145	0.260145	-2.05958
			0.459006	19.75	-1.24677	0.375	0.375	2.40979
			0.38115	12.25	1.47695	0.612009	0.612009	-1.2289
			0.375	19.75	2.4206	0.535714	0.535714	2.17953
			0.160714	19.75	-2.80893	0.408006	0.408006	-1.42527
			0.822905	22.25	-1.06482	0.381133	0.381133	-0.462804
			0.357217	14.75	1.89378	0.408006	0.408006	-1.1645
			0.375	19.75	2.4206	1.19872	1.19872	-2.07564
			0.321429	19.75	-2.6718	0.25845	0.25845	-0.837043
			0.206574	19.75	-2.0328	0.38115	0.38115	0.238218
			0.612009	19.75	-1.1645	0.238218	0.238218	1.64371
			0.375	19.75	-2.70178	0.482143	0.482143	-2.4843
			0.357005	21	-1.85878	0.428793	0.428793	0.976696
			0.771904	19.75	-1.03932	0.214286	0.214286	-2.51428
			0.408006	26	-1.22127	1.24972	1.24972	-2.05014
			0.482143	19.75	2.36703	0.739717	0.739717	-2.30514
			0.255004	19.75	-1.90401	0.321429	0.321429	2.44739
			0.408006	19.75	-1.0115	0.592029	0.592029	-0.568252
			0.107143	18.5	2.16872	0.321429	0.321429	-2.51428
			0.459006	19.75	-1.19577	0.852	0.852	-2.30127
			0.510007	19.75	-1.27227	0.818575	0.818575	-1.6231
			0.510007	19.75	-1.27227	0.520836	0.520836	0.57292
			0.612009	19.75	-1.27227	1.02742	1.02742	-1.0061
			0.408006	19.75	-1.37427	0.589286	0.589286	2.2262
			0.153002	19.75	-2.06278	0.663003	0.663003	-0.999008
			0.822905	22.25	-1.06482	0.482143	0.482143	2.2539
			0.255004	33.5	-1.34877	0.948858	0.948858	-2.14724
			0.482143	22.25	2.36703	0.936102	0.936102	1.72905
			1.20901	19.75	-2.28478	1.413	1.413	-2.02231
			0.357005	28.5	-1.39977	1.16667	1.16667	1.93751
			0.9318	21	-1.01038	1.0625	1.0625	1.98959
			1.056	19.75	-2.36128	0.901787	0.901787	1.90923
			0.9318	22.25	-1.01038	0.535714	0.535714	2.19941
			0.357005	26	-1.24677	1.413	1.413	-2.02231
			0.535714	21	2.34025	0.364585	0.364585	1.01563
			0.71401	21	-1.17027	0.852679	0.852679	2.04093
			0.214286	19.75	2.12596	0.428571	0.428571	2.30656
			0.513454	22.25	-0.964545	1.311	1.311	-2.07331
			0.272238	13.5	-0.299461	0.462711	0.462711	-0.778453
			0.321429	16	2.12596	0.696429	0.696429	2.11906
			1.02001	19.75	-1.37427	0.589286	0.589286	2.2262
			0.160714	18.5	2.52775	0.686144	0.686144	-2.11569
			0.904237	24.75	2.0459	1.01042	1.01042	2.01563
			0.663003	8.5	-1.59476	1.18931	1.18931	-1.42626
			0.668361	22.25	1.36243
			1.923	29.75	-1.76731
			1.91727	22.25	-1.34161
			2.34282	19.75	-1.54909
			2.34584	21	-1.55589
			2.40055	21	-1.52854
			0.728841	22.25	-0.747389
			0.696429	18.5	2.14676
			1.515	19.75	-1.97131
			1.107	21	-2.17312
			0.954001	21	-2.25181
			1.515	19.75	-1.96911
			0.547098	22.25	-0.273549
			0.75	9.75	2.14584
			0.696429	21	-2.3806
			1.515	19.75	-1.97131
			1.515	21	-1.97131
			0.513712	21	-0.803954
			0.969004	19.75	-1.08631
			0.816003	21	-1.10961
			0.642857	26	2.15376
			0.690477	28.5	1.90775
			2.12701	22.25	-1.66531
			1.872	21	-1.79281
