# Supplementary material for: Spike-phase coupling of subthalamic neurons to posterior perisylvian cortex predicts speech sound accuracy
Source: Nat Commun. 2025 Apr 9;16:3357. doi: 10.1038/s41467-025-58781-8 (PMC11982203; doi:10.1038/s41467-025-58781-8)
Supplement: Supplementary file 4 — Source Data [file 41467_2025_58781_MOESM4_ESM.zip › 2025_Vissani_et_al_R2_SourceData_Fig4.xlsx]

## Sheet: Figure 4a
Figure 4a	t-SPC spatial density in the STN
					[mm] X_MNI	[mm] Y_MNI	[mm] Z_MNI	theta t-SPC density [%]	alpha t-SPC density [%]	beta t-SPC density [%]	lowgamma t-SPC density [%]	highgamma t-SPC density [%]
					-15.8461	-16.2044	-6.60666	0.0196078	0.0196078	0.0196078	0.529412	0.0588235
					-15.7239	-18.2627	-5.89789	0.113208	0.207547	0.0943396	0.0566038	0.0566038
					-15.654	-16.4087	-7.06124	0.0188679	0.0188679	0.0188679	0.0943396	0.0377359
					-15.3748	-16.5099	-4.51969	0.0377358	0.0691824	0.0440252	0.00628931	0.0377359
					-15.274	-14.395	-3.1926	0.0487805	0.00813008	0.487805	0.0243902	0.0487805
					-15.2318	-14.7001	-6.03685	0.0188679	0.0188679	0.320755	0.0566038	0.0188679
					-15.1973	-14.6824	-5.55389	0.0208333	0.0208333	0.354167	0.0625	0.0208333
					-15.1597	-12.4751	-4.53832	0.0131004	0.00436681	0.00436681	0.00873362	0.0218341
					-15.1436	-14.0836	-7.3845	0.0175439	0.0526316	0.0701754	0.0175439	0.0701754
					-15.0923	-15.0204	-5.65534	0.00288184	0.00288184	0.0489914	0.00864553	0.00288184
					-15.0544	-14.943	-4.33897	0.0245902	0.045082	0.245902	0.00409836	0.0286885
					-15.0503	-15.7978	-6.19727	0.0175439	0.0175439	0.0175439	0.105263	0.0175439
					-14.9474	-13.02	-5.68233	0.012987	0.004329	0.021645	0.017316	0.0606061
					-14.937	-17.2899	-6.16415	0.0181818	0.0181818	0.0909091	0.0363636	0.0181818
					-14.8576	-19.2185	-7.98448	0.0192308	0.0384615	0.0384615	0.0576923	0.0769231
					-14.7884	-15.4656	-7.6385	0.00909091	0.0636364	0.0545455	0.0272727	0.0181818
					-14.7538	-17.3625	-9.09666	0.0192308	0.0192308	0.0769231	0.173077	0.115385
					-14.6367	-15.879	-6.27877	0.00414938	0.00414938	0.00414938	0.0248963	0.0414938
					-14.5353	-13.964	-7.60898	0.00813008	0.0243902	0.0325203	0.0162602	0.0487805
					-14.5311	-16.5567	-7.8333	0.00862069	0.00862069	0.0344828	0.0258621	0.0344828
					-14.4868	-13.1216	-8.19619	0.00416667	0.0541667	0.670833	0.0166667	0.025
					-14.4625	-14.028	-7.40459	0.00833333	0.025	0.00833333	0.0166667	0.0666667
					-14.4367	-13.3686	-7.34194	0.00429184	0.0128755	0.351931	0.0343348	0.0171674
					-14.4217	-15.2875	-6.24895	0.00840336	0.00840336	0.537815	0.0588235	0.0336135
					-14.3561	-14.7513	-7.33325	0.0117647	0.0823529	0.517647	0.0117647	0.0470588
					-14.3556	-15.0465	-7.21903	0.00208333	0.0145833	0.158333	0.0166667	0.03125
					-14.3238	-15.7193	-5.54289	0.0204082	0.0204082	0.0408163	0.0204082	0.0408163
					-14.2947	-15.9876	-7.60287	0.00813008	0.00813008	0.0162602	0.0243902	0.0894309
					-14.2013	-17.1176	-6.73163	0.0125	0.0125	0.1	0.0125	0.0375
					-14.1741	-14.064	-8.74696	0.00813008	0.00813008	0.284553	0.0325203	0.097561
					-14.1739	-14.0499	-6.99948	0.0204082	0.142857	0.0204082	0.0408163	0.0612245
					-14.0294	-16.0748	-6.22243	0.0104167	0.0104167	0.03125	0.0104167	0.03125
					-14.0182	-15.2767	-8.13965	0.00625	0.00625	0.00625	0.0125	0.03125
					-13.9786	-13.3531	-3.97242	0.025	0.00833333	0.0166667	0.025	0.0666667
					-13.9702	-15.9836	-7.83131	0.00847458	0.00847458	0.0169491	0.00847458	0.0338983
					-13.9681	-14.0598	-8.93071	0.00282486	0.00282486	0.0988701	0.0112994	0.0338983
					-13.9524	-16.8602	-8.3238	0.00854701	0.00854701	0.034188	0.034188	0.0512821
					-13.8862	-15.7991	-6.0141	0.00980392	0.00980392	0.00980392	0.0196078	0.0490196
					-13.8764	-14.4087	-7.67263	0.0104167	0.0208333	0.0208333	0.0416667	0.0416667
					-13.8702	-14.773	-9.35314	0.0793651	0.0476191	0.0952381	0.031746	0.0793651
					-13.8688	-16.5671	-7.89755	0.016129	0.016129	0.0645161	0.0806452	0.0483871
					-13.8315	-14.2444	-11.8803	0.00833333	0.00833333	0.00833333	0.025	0.116667
					-13.7988	-13.0827	-8.5136	0.00793651	0.103175	1.27778	0.0476191	0.031746
					-13.7744	-15.0923	-9.70726	0.0413223	0.0247934	0.0495868	0.0165289	0.0330578
					-13.7181	-15.0187	-7.52799	0.00396825	0.00793651	0.0198413	0.0277778	0.0476191
					-13.6974	-16.0041	-6.46988	0.0188679	0.0188679	0.0566038	0.0188679	0.0943396
					-13.6822	-13.3782	-6.55612	0.025641	0.017094	0.017094	0.00854701	0.0854701
					-13.6485	-15.2263	-5.39976	0.985075	1.19403	0.0895522	0.0298507	0.0149254
					-13.6287	-11.7172	-5.18083	0.00416667	0.00416667	0.191667	0.0166667	0.0291667
					-13.62	-16.1879	-10.8284	0.00416667	0.0125	0.0208333	0.00416667	0.0208333
					-13.5407	-15.2739	-6.0552	0.55	0.666667	0.05	0.0166667	0.0583333
					-13.4566	-14.164	-5.21803	0.0247934	0.00826446	0.00826446	0.00826446	0.0247934
					-13.4534	-13.6728	-7.29739	0.00555556	0.0166667	0.0555556	0.00555556	0.0444444
					-13.4337	-12.6607	-6.06907	0.0217391	0.0144928	0.0144928	0.0289855	0.0652174
					-13.4331	-15.0951	-7.00459	0.00403226	0.0241936	0.0120968	0.0241936	0.0282258
					-13.426	-15.252	-7.60235	0.0196078	0.0392157	0.0784314	0.0196078	0.0588235
					-13.2815	-17.0672	-6.59591	0.0196078	0.0196078	0.0196078	0.0196078	0.0196078
					-13.2452	-13.6665	-6.94203	0.00440529	0.0132159	0.00881057	0.00440529	0.0264317
					-13.2287	-16.9519	-8.52706	0.048	0.032	0.36	0.048	0.144
					-13.1771	-15.5964	-8.84657	0.00992064	0.541667	0.0833333	0.0198413	0.0595238
					-13.1249	-14.3837	-5.32249	0.0566038	0.0188679	0.0188679	0.0188679	0.0566038
					-13.1054	-12.5263	-6.41711	0.00420168	0.00840336	0.00840336	0.0168067	0.012605
					-13.0939	-14.3069	-8.35471	0.015625	0.015625	0.09375	0.015625	0.03125
					-13.0866	-15.628	-8.58878	0.0980392	5.35294	0.823529	0.0196078	0.0980392
					-13.0711	-16.1547	-7.21083	0.09375	0.0625	0.015625	0.046875	0.015625
					-13.059	-16.7415	-10.3606	0.00537634	0.016129	0.0107527	0.016129	0.0430108
					-13.0387	-12.8911	-6.27824	0.008	0.016	0.016	0.032	0.024
					-12.9343	-14.5564	-8.85072	0.0378788	0.030303	0.0454546	0.0227273	0.030303
					-12.9146	-16.4037	-7.70581	0.0909091	0.0606061	0.0151515	0.0151515	0.030303
					-12.8827	-16.4626	-7.84223	0.1	0.0666667	0.0666667	0.0333333	0.0166667
					-12.8802	-13.2706	-5.18867	0.0612245	0.0204082	0.102041	0.0408163	0.0612245
					-12.8152	-16.9563	-8.51861	0.115385	0.0769231	0.865385	0.115385	0.0192308
					-12.7921	-12.7808	-4.83511	0.0121951	0.00813008	0.0203252	0.0162602	0.0284553
					-12.7857	-14.8443	-9.10027	0.0416667	0.0333333	0.025	0.0416667	0.0666667
					-12.759	-17.8547	-7.61189	0.0162602	0.00542005	0.00542005	0.00813008	0.0433604
					-12.7421	-15.5969	-8.62243	0.0406504	2.21951	0.0243902	0.00813008	0.0325203
					-12.7306	-14.4146	-8.5741	0.0290698	0.00581395	0.0348837	0.0174419	0.0116279
					-12.6995	-15.545	-10.0459	0.02	0.004	0.008	0.012	0.028
					-12.6971	-15.1333	-6.95712	0.0181818	0.109091	0.0545455	0.109091	0.0181818
					-12.6709	-16.0851	-9.76369	0.0510204	0.0102041	0.0102041	0.0306122	0.0306122
					-12.5707	-12.6399	-7.69532	0.00833333	0.00833333	0.0166667	0.025	0.0833333
					-12.5365	-17.8827	-8.77713	0.0588235	0.00980392	0.0294118	0.00980392	0.00980392
					-12.5315	-13.0272	-7.74187	0.00403226	0.00403226	0.00806452	0.00403226	0.0201613
					-12.5252	-13.7224	-6.05571	0.0225564	0.0075188	0.0075188	0.0075188	0.0827068
					-12.4886	-16.1932	-10.5982	0.00396825	0.0119048	0.206349	0.0198413	0.0595238
					-12.4777	-13.5576	-6.79527	0.00833333	0.00833333	0.00833333	0.0666667	0.0166667
					-12.4772	-15.2685	-10.3018	0.0373134	0.00746269	0.00746269	0.0149254	0.0373134
					-12.4643	-17.1126	-9.14595	0.0895522	0.0149254	0.0447761	0.0895522	0.0149254
					-12.4173	-12.8824	-6.90005	0.00840336	0.00840336	0.0252101	0.0672269	0.0420168
					-12.406	-13.7381	-6.77615	0.00203252	0.00203252	0.0121951	0.0162602	0.0325203
					-12.3338	-14.266	-11.7727	0.00793651	0.00793651	0.031746	0.0238095	0.190476
					-12.2703	-19.8609	-7.07285	0.05	0.0166667	0.00833333	0.0333333	0.025
					-12.262	-18.2703	-10.1357	0.00578035	0.00578035	0.0115607	0.0346821	0.00578035
					-12.2554	-13.8451	-8.26483	0.00813008	0.0243902	0.0487805	0.0731707	0.105691
					-12.2424	-14.0787	-6.73321	0.0208333	0.0208333	0.125	0.0208333	0.0625
					-12.2294	-15.4717	-7.70099	0.0483871	0.00806452	0.00806452	0.00806452	0.0645161
					-12.1855	-13.7276	-8.99818	0.0403226	0.0241936	0.0322581	0.00806452	0.0564516
					-12.0366	-16.6605	-11.5703	0.010989	0.010989	0.571429	0.010989	0.10989
					-12.0037	-20.3474	-7.98109	0.05	0.00833333	0.0166667	0.0333333	0.0333333
					-11.967	-14.8423	-7.28746	0.0125	0.0125	0.05	0.0125	0.0625
					-11.9603	-15.5026	-10.9026	0.0111111	0.0111111	0.0222222	0.0333333	0.0555556
					-11.9479	-13.77	-11.3689	0.00833333	0.00833333	0.00833333	0.025	0.0333333
					-11.8721	-13.5156	-7.69701	0.00406504	0.00406504	0.00406504	0.0365854	0.0243902
					-11.8658	-18.4144	-8.34902	0.05	0.0166667	0.0166667	0.00833333	0.0333333
					-11.8423	-12.7282	-7.89213	0.00396825	0.0198413	0.0436508	0.0119048	0.0674603
					-11.8111	-15.0253	-5.95839	0.0243902	0.00813008	0.0243902	0.0325203	0.0894309
					-11.7624	-14.6377	-9.09911	0.0413223	0.0330578	0.0165289	0.0247934	0.0661157
					-11.6253	-11.455	-4.51692	0.00833333	0.025	0.025	0.05	0.0666667
					-11.6	-18.9062	-9.25508	0.0167131	0.00278552	0.00278552	0.0167131	0.0417827
					-11.4502	-13.1321	-6.45238	0.0166667	0.05	0.05	0.0166667	0.0666667
					-11.3519	-14.9192	-9.69805	0.0203252	0.00406504	0.00813008	0.00813008	0.0325203
					-11.3278	-13.2361	-9.39891	0.00793651	0.142857	0.0714286	0.0396825	0.0555556
					-11.317	-16.4029	-7.93072	0.0487805	0.00813008	0.00813008	0.00813008	0.0243902
					-11.2854	-15.8113	-2.91468	0.0125	0.00833333	0.0166667	0.0375	0.0583333
					-11.2503	-15.2182	-7.95197	0.117647	0.0196078	0.0784314	0.0196078	0.0196078
					-11.1433	-14.1464	-8.12564	0.00396825	0.00396825	0.829365	0.031746	0.0476191
					-11.1274	-12.2647	-5.76597	0.00413223	0.0123967	0.0289256	0.00413223	0.0165289
					-11.0303	-15.7532	-10.8563	0.00806452	0.00806452	0.00806452	0.0403226	0.0403226
					-11.0128	-17.2135	-9.07136	0.0483871	0.016129	0.0241936	0.016129	0.016129
					-10.986	-16.3241	-9.53016	0.0102041	0.0306122	0.0204082	0.0204082	0.0204082
					-10.9431	-19.0408	-7.7653	0.0530973	0.0176991	0.0176991	0.00884956	0.0265487
					-10.8781	-17.3388	-8.9754	0.0504202	0.0168067	0.0252101	0.00840336	0.00840336
					-10.8491	-17.3915	-9.06206	0.0504202	0.0168067	0.0168067	0.00840336	0.0336135
					-10.8238	-14.3059	-8.24877	0.0166667	0.0166667	0.0166667	0.133333	0.0166667
					-10.7797	-13.6899	-11.4642	0.00396825	0.00396825	0.0238095	0.0476191	0.0515873
					-10.7501	-15.1201	-7.68562	0.00813008	0.00813008	0.0325203	0.00813008	0.0569106
					-10.4996	-16.2785	-10.6396	0.0106383	0.0106383	0.0106383	0.0212766	0.0319149
					-9.97332	-13.1075	-7.39732	0.00813008	0.00813008	0.0487805	0.0650407	0.0162602
					-9.62191	-18.9736	-8.46091	0.0166667	0.00277778	0.00833333	0.00833333	0.0388889
					-9.52644	-14.5219	-9.45108	0.00813008	0.146341	0.00813008	0.0162602	0.0406504
					-9.24385	-15.3567	-10.6363	0.00292398	0.00292398	0.00584795	0.0175439	0.0380117
					-9.21573	-13.905	-3.67741	0.00277778	0.00555556	0.00833333	0.00555556	0.0305556
					-9.19052	-17.1988	-8.09024	0.0504202	0.00840336	0.00840336	0.0420168	0.0504202

## Sheet: Figure 4b
Figure 4b	principal components transformation
		[mm] X_MNI	[mm] Y_MNI	[mm] Z_MNI	[mm] PC1	[mm] PC2	[mm] PC3
		-15.9418	-15.04	-4.76	-5.68566	1.55685	-0.618497
		-15.9142	-15.04	-4.98	-5.52727	1.34365	-0.704541
		-15.9088	-14.82	-4.76	-5.55743	1.70998	-0.678426
		-15.9054	-15.26	-4.76	-5.76707	1.40417	-0.517064
		-15.8984	-15.26	-4.98	-5.62261	1.19083	-0.615462
		-15.8874	-15.04	-4.54	-5.78872	1.77058	-0.483395
		-15.8772	-14.82	-4.98	-5.39635	1.49681	-0.762085
		-15.8648	-14.82	-4.54	-5.66746	1.92365	-0.549505
		-15.8286	-15.48	-4.98	-5.68144	1.03837	-0.494004
		-15.82	-15.48	-4.94142	-5.70014	1.07584	-0.470869
		-15.82	-15.4154	-4.76	-5.78429	1.29668	-0.409665
		-15.82	-15.04	-4.44658	-5.80254	1.86163	-0.399485
		-15.82	-14.82	-4.46804	-5.68293	1.99373	-0.489149
		-15.8185	-14.6	-4.76	-5.39051	1.86349	-0.704049
		-15.8172	-15.04	-5.2	-5.32201	1.13091	-0.749042
		-15.8167	-15.26	-5.2	-5.4277	0.97799	-0.669126
		-15.8123	-15.26	-4.54	-5.84396	1.61815	-0.358756
		-15.7953	-15.48	-5.2	-5.51922	0.825209	-0.576653
		-15.7925	-14.6	-4.98	-5.23317	1.65029	-0.791027
		-15.7851	-14.82	-5.2	-5.19441	1.28404	-0.809522
		-15.7845	-14.6	-4.54	-5.50729	2.07709	-0.581114
		-15.7581	-15.7	-5.2	-5.60003	0.672532	-0.474691
		-15.7348	-15.7	-5.42	-5.44453	0.459308	-0.563301
		-15.7342	-15.48	-5.42	-5.33821	0.612231	-0.642653
		-15.7313	-15.7	-4.98	-5.72171	0.886084	-0.356098
		-15.7272	-15.26	-5.42	-5.22746	0.765197	-0.718071
		-15.7186	-14.6	-5.2	-5.0435	1.43739	-0.849341
		-15.7175	-15.04	-5.42	-5.11496	0.918181	-0.791946
		-15.7045	-14.82	-4.32	-5.69896	2.13807	-0.350961
		-15.6951	-15.92	-5.42	-5.52373	0.306646	-0.459906
		-15.6885	-15.04	-4.32	-5.79414	1.98525	-0.261733
		-15.6868	-15.92	-5.2	-5.65786	0.520077	-0.352347
		-15.6867	-14.16	-4.76	-5.08955	2.17019	-0.784453
		-15.6809	-14.82	-5.42	-4.98428	1.07134	-0.849704
		-15.6736	-15.7	-5.64	-5.26351	0.246329	-0.629286
		-15.6565	-14.16	-4.98	-4.92937	1.95701	-0.868909
		-15.6561	-15.92	-5.64	-5.35764	0.0935236	-0.539121
		-15.6538	-14.6	-4.32	-5.55876	2.29132	-0.400273
		-15.6496	-14.16	-4.54	-5.20423	2.38381	-0.659654
		-15.6453	-15.48	-5.64	-5.13842	0.399434	-0.69199
		-15.643	-14.38	-5.2	-4.88649	1.5908	-0.883753
		-15.6175	-15.26	-5.64	-5.01362	0.552536	-0.754964
		-15.6	-16.0604	-5.2	-5.66689	0.423081	-0.249586
		-15.6	-15.9139	-4.98	-5.73612	0.738227	-0.200032
		-15.6	-15.6854	-4.76	-5.76581	1.11043	-0.180199
		-15.6	-15.4724	-4.54	-5.80296	1.47187	-0.15476
		-15.6	-15.26	-4.35754	-5.81653	1.7965	-0.146616
		-15.6	-15.04	-4.25865	-5.77338	2.04533	-0.18017
		-15.6	-14.82	-4.2396	-5.67951	2.21673	-0.250945
		-15.6	-14.6	-4.27108	-5.55353	2.33911	-0.345281
		-15.6	-14.16	-4.44884	-5.22866	2.47255	-0.587466
		-15.5976	-15.04	-5.64	-4.89426	0.705586	-0.82275
		-15.5969	-14.6	-5.42	-4.82157	1.22481	-0.879062
		-15.5898	-16.14	-5.42	-5.55861	0.154413	-0.317211
		-15.5852	-14.38	-4.32	-5.4065	2.44469	-0.438892
		-15.5829	-16.14	-5.64	-5.41417	-0.0589191	-0.415634
		-15.5767	-15.92	-5.86	-5.16425	-0.119335	-0.59414
		-15.571	-15.7	-5.86	-5.05445	0.0336219	-0.670406
		-15.5685	-14.16	-5.2	-4.73023	1.74421	-0.918831
		-15.5528	-14.82	-5.64	-4.75798	0.858799	-0.875541
		-15.5519	-13.94	-4.76	-4.89257	2.32399	-0.783424
		-15.5516	-16.14	-5.86	-5.25332	-0.272092	-0.499494
		-15.538	-16.14	-5.2	-5.66336	0.368128	-0.183615
		-15.5368	-15.48	-5.86	-4.92539	0.186765	-0.7296
		-15.5331	-13.94	-4.98	-4.74011	2.11074	-0.874734
		-15.5291	-13.94	-4.54	-5.01693	2.53752	-0.667209
		-15.528	-14.16	-4.32	-5.26186	2.59798	-0.48428
		-15.5251	-14.38	-5.42	-4.66713	1.3782	-0.915753
		-15.5127	-16.36	-5.86	-5.333	-0.424758	-0.396527
		-15.5103	-15.26	-5.86	-4.80148	0.339859	-0.793352
		-15.4991	-16.36	-5.64	-5.46355	-0.211293	-0.285799
		-15.495	-15.92	-6.08	-4.96933	-0.332179	-0.647804
		-15.4943	-16.14	-6.08	-5.07484	-0.485095	-0.567738
		-15.4909	-15.04	-5.86	-4.68245	0.492905	-0.86144
		-15.4816	-16.36	-6.08	-5.17224	-0.637932	-0.480472
		-15.4753	-13.94	-5.2	-4.56133	1.89774	-0.9427
		-15.4735	-15.7	-6.08	-4.84885	-0.179119	-0.714603
		-15.4641	-14.16	-5.42	-4.51997	1.53151	-0.958893
		-15.4581	-16.36	-5.42	-5.57564	0.00235147	-0.158706
		-15.453	-13.94	-4.32	-5.1053	2.75139	-0.51909
		-15.4406	-14.82	-5.86	-4.54247	0.646153	-0.910954
		-15.438	-16.58	-6.08	-5.24876	-0.790568	-0.374701
		-15.4249	-16.58	-5.86	-5.3797	-0.577106	-0.264322
		-15.38	-16.6886	-6.08	-5.26192	-0.865662	-0.300685
		-15.38	-16.6377	-5.86	-5.37718	-0.616931	-0.216535
		-15.38	-16.58	-5.74715	-5.42106	-0.467366	-0.184824
		-15.38	-16.5285	-5.64	-5.46432	-0.327632	-0.153518
		-15.38	-16.4428	-5.42	-5.56281	-0.0547096	-0.0819696
		-15.38	-16.36	-6.34168	-4.93741	-0.891069	-0.541652
		-15.38	-16.36	-5.2656	-5.621	0.152611	-0.0399764
		-15.38	-16.3189	-5.2	-5.64287	0.244817	-0.0242796
		-15.38	-16.14	-6.33771	-4.83395	-0.7343	-0.61946
		-15.38	-16.14	-5.03431	-5.66195	0.529856	-0.0118052
		-15.38	-16.0856	-4.98	-5.67026	0.620332	-0.00617262
		-15.38	-15.92	-6.31067	-4.74515	-0.55516	-0.686513
		-15.38	-15.92	-4.83398	-5.68324	0.877077	0.00193372
		-15.38	-15.8393	-4.76	-5.69136	1.00493	0.00720343
		-15.38	-15.6056	-4.54	-5.71856	1.38073	0.0251599
		-15.38	-15.48	-6.16567	-4.62531	-0.108685	-0.778228
		-15.38	-15.48	-4.4208	-5.73377	1.58366	0.0352495
		-15.38	-15.26	-6.08669	-4.56951	0.120839	-0.821063
		-15.38	-15.26	-4.25857	-5.73085	1.89392	0.0312212
		-15.38	-15.04	-4.1878	-5.66984	2.11549	-0.0154381
		-15.38	-14.82	-4.16765	-5.57666	2.28794	-0.0857047
		-15.38	-14.6	-4.16055	-5.4752	2.44776	-0.162049
		-15.38	-14.38	-4.15311	-5.37394	2.60789	-0.238241
		-15.38	-14.3248	-5.64	-4.40281	1.20411	-0.951412
		-15.38	-14.16	-4.15952	-5.2639	2.75459	-0.320885
		-15.38	-13.94	-4.21536	-5.12245	2.85335	-0.426576
		-15.38	-13.7872	-4.32	-4.98236	2.8581	-0.530695
		-15.38	-13.7766	-5.2	-4.41822	2.01196	-0.944795
		-15.38	-13.7049	-4.98	-4.52346	2.27514	-0.868171
		-15.38	-13.7023	-4.54	-4.80172	2.7037	-0.663984
		-15.38	-13.6881	-4.76	-4.65514	2.50018	-0.771682
		-15.3752	-16.58	-6.3	-5.06661	-1.00354	-0.439688
		-15.3657	-13.94	-5.42	-4.34755	1.68508	-0.979641
		-15.3572	-15.7	-6.3	-4.63055	-0.391737	-0.747535
		-15.349	-15.04	-6.08	-4.44688	0.280454	-0.879063
		-15.3475	-14.6	-5.86	-4.37365	0.799681	-0.934895
		-15.334	-14.16	-5.64	-4.29233	1.31899	-0.983548
		-15.3278	-16.36	-6.52	-4.7889	-1.06368	-0.593561
		-15.3245	-16.58	-6.52	-4.89264	-1.21658	-0.511925
		-15.3175	-16.14	-6.52	-4.67592	-0.910695	-0.667009
		-15.3131	-16.58	-5.64	-5.44397	-0.363	-0.0948256
		-15.3116	-16.8	-6.3	-5.12965	-1.15604	-0.321968
		-15.3046	-14.16	-4.1	-5.25083	2.81282	-0.248029
		-15.3032	-16.8	-6.08	-5.26377	-0.942609	-0.214397
		-15.295	-15.92	-6.52	-4.5548	-0.757629	-0.733241
		-15.2937	-14.82	-6.08	-4.30353	0.433735	-0.925589
		-15.2922	-16.8	-6.52	-4.97681	-1.36929	-0.412933
		-15.2851	-13.5	-4.76	-4.50046	2.63157	-0.783018
		-15.2829	-13.94	-4.1	-5.13016	2.96588	-0.31466
		-15.2821	-13.5	-4.54	-4.63817	2.84497	-0.678643
		-15.2776	-16.58	-6.74	-4.72122	-1.42965	-0.586418
		-15.2776	-13.5	-4.98	-4.35558	2.41825	-0.881048
		-15.2745	-14.38	-4.1	-5.33646	2.66009	-0.150329
		-15.2697	-16.36	-6.74	-4.60992	-1.27668	-0.661353
		-15.2657	-15.26	-6.3	-4.35685	-0.0853002	-0.852108
		-15.2619	-13.72	-5.42	-4.17149	1.83867	-0.997166
		-15.2597	-15.7	-6.52	-4.42499	-0.604478	-0.791762
		-15.2596	-13.5	-4.32	-4.76271	3.05849	-0.562584
		-15.2588	-16.8	-6.74	-4.81447	-1.58245	-0.495479
		-15.2456	-16.14	-6.74	-4.48762	-1.1236	-0.726534
		-15.2415	-13.5	-5.2	-4.19149	2.2051	-0.962037
		-15.2374	-13.72	-4.1	-4.99348	3.11909	-0.367091
		-15.2212	-14.16	-5.86	-4.0764	1.10635	-1.01859
		-15.2052	-17.02	-6.52	-5.024	-1.52164	-0.281162
		-15.2021	-15.92	-6.74	-4.35231	-0.9704	-0.780186
		-15.1918	-17.02	-6.74	-4.87518	-1.73493	-0.375693
		-15.1901	-16.58	-6.96	-4.52238	-1.64246	-0.636607
		-15.1876	-16.8	-6.96	-4.62663	-1.79536	-0.555415
		-15.1674	-16.36	-6.96	-4.40106	-1.48939	-0.70266
		-15.166	-17.02	-6.3	-5.13731	-1.30801	-0.155145
		-15.1602	-13.5	-4.1	-4.83534	3.27252	-0.400505
		-15.16	-17.1066	-6.74	-4.89547	-1.79495	-0.325314
		-15.16	-17.1026	-6.52	-5.03327	-1.57874	-0.22422
		-15.16	-16.9324	-6.08	-5.23081	-1.0337	-0.0807071
		-15.16	-16.8	-5.87069	-5.30001	-0.738668	-0.0310604
		-15.16	-16.6695	-5.64	-5.38368	-0.424198	0.0292311
		-15.16	-16.58	-5.47698	-5.44414	-0.203892	0.0728327
		-15.16	-16.4239	-5.2	-5.54492	0.173226	0.14546
		-15.16	-16.36	-5.13367	-5.55626	0.282005	0.153231
		-15.16	-16.14	-4.97302	-5.55234	0.590738	0.148469
		-15.16	-15.92	-4.79254	-5.56102	0.918707	0.152955
		-15.16	-15.7	-6.72542	-4.22715	-0.803065	-0.827829
		-15.16	-15.48	-6.62345	-4.18595	-0.55125	-0.859949
		-15.16	-15.48	-4.37235	-5.61599	1.63208	0.189533
		-15.16	-15.26	-4.22326	-5.60473	1.9296	0.179384
		-15.16	-15.04	-6.38024	-4.1285	-0.0095147	-0.905874
		-15.16	-15.04	-4.16701	-5.53449	2.13708	0.125951
		-15.16	-14.82	-4.14607	-5.44182	2.31032	0.0560592
		-15.16	-14.6	-4.10982	-5.35887	2.49839	-0.00669931
		-15.16	-14.38	-4.04237	-5.29574	2.71673	-0.054913
		-15.16	-14.16	-4.00694	-5.21227	2.90402	-0.118051
		-15.16	-13.94	-4.00654	-5.10655	3.05732	-0.197522
		-15.16	-13.72	-4.02854	-4.9866	3.18891	-0.287435
		-15.16	-13.2746	-4.76	-4.30739	2.78905	-0.78971
		-15.1542	-13.28	-4.54	-4.4458	2.99872	-0.681703
		-15.1519	-15.26	-6.52	-4.14022	-0.297934	-0.88652
		-15.1436	-13.5	-5.42	-3.98559	1.99237	-1.00597
		-15.1428	-17.02	-6.96	-4.70235	-1.94799	-0.44894
		-15.1386	-14.38	-6.08	-3.98688	0.740586	-0.992077
		-15.1356	-16.14	-6.96	-4.27362	-1.33626	-0.763283
		-15.1317	-14.82	-6.3	-4.05439	0.221414	-0.931182
		-15.129	-13.72	-5.64	-3.94199	1.62616	-1.02018
		-15.1215	-13.28	-4.32	-4.5635	3.21231	-0.559582
		-15.1194	-17.24	-6.74	-4.93229	-1.88738	-0.252709
		-15.1179	-13.94	-5.86	-3.90069	1.25994	-1.03641
		-15.1111	-15.48	-6.74	-4.0789	-0.663965	-0.885012
		-15.1079	-17.24	-6.96	-4.7848	-2.10068	-0.34842
		-15.0957	-17.46	-6.96	-4.88254	-2.25352	-0.261461
		-15.0928	-15.92	-6.96	-4.1387	-1.18306	-0.81728
		-15.091	-17.68	-6.96	-4.9853	-2.40641	-0.17896
		-15.0899	-15.04	-6.52	-3.99236	-0.14461	-0.929044
		-15.0889	-17.9	-7.18	-4.9501	-2.7727	-0.200606
		-15.0888	-17.68	-7.18	-4.84411	-2.61978	-0.280251
		-15.0877	-17.24	-6.52	-5.05068	-1.6738	-0.131203
		-15.0827	-16.8	-7.18	-4.41604	-2.00805	-0.595185
		-15.0777	-16.58	-7.18	-4.30669	-1.8551	-0.671856
		-15.077	-17.9	-7.4	-4.80234	-2.986	-0.296084
		-15.0761	-17.46	-6.74	-5.00901	-2.04002	-0.147116
		-15.0753	-17.9	-6.96	-5.08069	-2.55923	-0.089918
		-15.0736	-14.16	-6.08	-3.83699	0.893931	-1.0328
		-15.0704	-17.46	-7.18	-4.7257	-2.46674	-0.348884
		-15.07	-17.02	-7.18	-4.51345	-2.16089	-0.507937
		-15.0612	-16.36	-7.18	-4.18956	-1.70207	-0.741622
		-15.0609	-15.26	-6.74	-3.93901	-0.510718	-0.934606
		-15.0607	-17.24	-7.18	-4.61312	-2.31375	-0.422689
		-15.0602	-17.68	-7.4	-4.685	-2.83297	-0.36566
		-15.056	-15.7	-6.96	-4.00791	-1.0299	-0.874941
		-15.0509	-13.06	-4.76	-4.13034	2.93894	-0.802106
		-15.0359	-18.12	-7.18	-5.02028	-2.92527	-0.0892198
		-15.0357	-17.68	-6.74	-5.08776	-2.19268	-0.0433265
		-15.0356	-18.12	-7.4	-4.88035	-3.13865	-0.191633
		-15.0329	-13.06	-4.98	-3.97842	2.72568	-0.893893
		-15.0316	-13.06	-4.54	-4.2571	3.15244	-0.688018
		-15.0272	-13.28	-4.1	-4.63956	3.42631	-0.400543
		-15.0269	-13.28	-5.42	-3.80083	2.14605	-1.01578
		-15.0258	-16.14	-7.18	-4.05969	-1.54892	-0.800089
		-15.0254	-17.9	-7.62	-4.6277	-3.19904	-0.367721
		-15.0161	-13.72	-5.86	-3.72598	1.41352	-1.05514
		-15.0111	-15.48	-6.96	-3.87163	-0.87669	-0.92773
		-15.0106	-17.46	-7.4	-4.54552	-2.67972	-0.415619
		-15	-17.68	-7.62	-4.5046	-3.04595	-0.432197
		-14.9999	-18.12	-6.96	-5.13578	-2.71166	0.0348508
		-14.9893	-17.9	-6.74	-5.16237	-2.34529	0.0641389
		-14.9854	-18.12	-7.62	-4.70667	-3.3517	-0.264119
		-14.9852	-15.04	-6.74	-3.78192	-0.357304	-0.96895
		-14.9814	-13.94	-6.08	-3.66874	1.04745	-1.05725
		-14.9804	-13.06	-5.2	-3.80325	2.51265	-0.965065
		-14.9751	-17.46	-6.52	-5.08062	-1.82598	0.015869
		-14.975	-17.24	-6.3	-5.11432	-1.45969	0.0388458
		-14.97	-13.06	-4.32	-4.35526	3.36622	-0.548573
		-14.9652	-16.8	-7.4	-4.19698	-2.22067	-0.627447
		-14.96	-16.58	-7.4	-4.08744	-2.06771	-0.703943
		-14.94	-18.2756	-7.18	-5.03049	-3.03279	0.024504
		-14.94	-18.1949	-6.96	-5.13139	-2.76333	0.0978571
		-14.94	-18.12	-6.84294	-5.16967	-2.59774	0.12531
		-14.94	-18.003	-6.74	-5.17873	-2.4166	0.130959
		-14.94	-17.9	-6.68796	-5.16215	-2.2945	0.117906
		-14.94	-17.68	-7.73016	-4.3941	-3.1524	-0.447631
		-14.94	-17.68	-6.61658	-5.10151	-2.07235	0.0715251
		-14.94	-17.46	-6.47793	-5.08362	-1.78495	0.0565123
		-14.94	-17.24	-7.48861	-4.3356	-2.61228	-0.494333
		-14.94	-17.24	-6.25546	-5.11897	-1.41626	0.080568
		-14.94	-17.1053	-6.08	-5.16555	-1.15245	0.113599
		-14.94	-17.02	-7.4631	-4.24583	-2.43463	-0.5621
		-14.94	-17.02	-5.99374	-5.17926	-1.0095	0.122928
		-14.94	-16.896	-5.86	-5.20449	-0.793593	0.140384
		-14.94	-16.8	-5.75182	-5.22696	-0.621946	0.156055
		-14.94	-16.7213	-5.64	-5.26012	-0.458818	0.179712
		-14.94	-16.58	-5.42	-5.3318	-0.147208	0.231108
		-14.94	-16.4396	-5.2	-5.40393	0.163747	0.282845
		-14.94	-16.36	-7.40223	-3.96657	-1.91683	-0.772694
		-14.94	-16.36	-5.11944	-5.41675	0.297242	0.291565
		-14.94	-16.14	-4.96415	-5.40942	0.600772	0.284302
		-14.94	-15.92	-4.78557	-5.41689	0.926898	0.287902
		-14.94	-15.8401	-7.18	-3.8573	-1.3399	-0.857333
		-14.94	-15.6682	-4.54	-5.45162	1.34007	0.311233
		-14.94	-15.48	-4.36591	-5.47154	1.63977	0.324239
		-14.94	-15.26	-6.93695	-3.73227	-0.700951	-0.95406
		-14.94	-15.26	-4.22102	-5.45761	1.93322	0.312131
		-14.94	-15.04	-4.16558	-5.38684	2.1399	0.258318
		-14.94	-14.82	-4.1409	-5.29655	2.31676	0.190167
		-14.94	-14.6479	-4.1	-5.23965	2.47603	0.146938
		-14.94	-14.38	-6.369	-3.66917	0.461585	-1.0079
		-14.94	-14.38	-3.99692	-5.17607	2.76225	0.0979793
		-14.94	-14.16	-3.95036	-5.09967	2.96033	0.0400291
		-14.94	-13.94	-3.93347	-5.00442	3.12963	-0.0317566
		-14.94	-13.72	-3.92226	-4.90557	3.29342	-0.106186
		-14.94	-13.5	-3.92663	-4.79681	3.4421	-0.187882
		-14.94	-13.28	-5.57362	-3.64457	1.99762	-1.03538
		-14.94	-13.28	-4.00652	-4.64009	3.51754	-0.304784
		-14.94	-13.1361	-5.42	-3.67283	2.24665	-1.01587
		-14.9352	-17.46	-7.62	-4.35486	-2.89261	-0.473054
		-14.9257	-14.6	-6.52	-3.66955	0.162301	-0.99008
		-14.9225	-18.34	-7.4	-4.90997	-3.29083	-0.0442796
		-14.9096	-12.84	-4.76	-3.92897	3.09278	-0.797194
		-14.9075	-14.16	-6.3	-3.58511	0.681637	-1.03597
		-14.8996	-17.9	-7.84	-4.40304	-3.41159	-0.395017
		-14.898	-13.5	-5.86	-3.54023	1.56721	-1.06407
		-14.8948	-16.14	-7.4	-3.83149	-1.76145	-0.824252
		-14.8912	-12.84	-4.98	-3.77679	2.87953	-0.888742
		-14.8884	-16.8	-7.62	-4.00536	-2.43354	-0.684034
		-14.8884	-18.34	-7.18	-5.02669	-3.07723	0.0787107
		-14.8884	-14.82	-6.74	-3.6106	-0.203752	-0.990672
		-14.8851	-18.34	-7.62	-4.74495	-3.50396	-0.124446
		-14.8847	-12.84	-4.54	-4.05187	3.30632	-0.679685
		-14.8821	-17.68	-7.84	-4.28525	-3.25856	-0.464202
		-14.8771	-16.58	-7.62	-3.89171	-2.28055	-0.756886
		-14.873	-18.12	-7.84	-4.49106	-3.56434	-0.299442
		-14.8706	-13.72	-6.08	-3.48797	1.2011	-1.0706
		-14.8548	-13.5	-3.88	-4.76888	3.48789	-0.115116
		-14.8534	-17.46	-7.84	-4.1599	-3.10545	-0.526679
		-14.8489	-12.84	-5.2	-3.60845	2.66642	-0.965975
		-14.8489	-16.36	-7.62	-3.76672	-2.12744	-0.819683
		-14.8373	-17.24	-7.84	-4.04306	-2.95243	-0.596706
		-14.8275	-16.8	-7.84	-3.82449	-2.64652	-0.750148
		-14.8258	-18.12	-6.74	-5.15795	-2.49715	0.241672
		-14.8252	-13.72	-3.88	-4.85492	3.33516	-0.0177792
		-14.816	-15.92	-7.4	-3.67234	-1.60801	-0.856764
		-14.8121	-12.84	-4.32	-4.14266	3.52017	-0.533702
		-14.8116	-14.6	-6.74	-3.45274	-0.0503311	-1.02433
		-14.8047	-16.58	-7.84	-3.70312	-2.49345	-0.816157
		-14.7977	-18.34	-7.84	-4.54619	-3.71677	-0.174708
		-14.7959	-13.06	-5.64	-3.39911	2.0871	-1.05971
		-14.7943	-13.28	-5.86	-3.36427	1.72081	-1.08168
		-14.7878	-16.14	-7.62	-3.6195	-1.97412	-0.862778
		-14.7844	-18.56	-7.4	-4.92269	-3.44285	0.118056
		-14.7824	-12.84	-5.42	-3.42381	2.45348	-1.02875
		-14.774	-18.56	-7.62	-4.77589	-3.65616	0.0217268
		-14.7485	-16.36	-7.84	-3.55916	-2.34017	-0.862144
		-14.7346	-12.62	-4.76	-3.70483	3.24684	-0.772091
		-14.72	-18.6339	-7.62	-4.77502	-3.70716	0.080806
		-14.72	-18.6294	-7.4	-4.91264	-3.49069	0.181761
		-14.72	-18.56	-7.24989	-4.97455	-3.29684	0.226601
		-14.72	-18.5249	-7.18	-5.00204	-3.20466	0.246479
		-14.72	-18.3421	-6.96	-5.05374	-2.86421	0.282853
		-14.72	-18.1765	-6.74	-5.11374	-2.53575	0.32547
		-14.72	-18.12	-8.1207	-4.20941	-3.83559	-0.33869
		-14.72	-18.12	-6.68911	-5.11884	-2.4471	0.328726
		-14.72	-17.9	-8.12885	-4.09825	-3.69058	-0.422149
		-14.72	-17.9	-6.59165	-5.07478	-2.19966	0.294506
		-14.72	-17.68	-8.10152	-4.00964	-3.51115	-0.489064
		-14.72	-17.68	-6.51084	-5.02014	-1.96836	0.252522
		-14.72	-17.46	-8.08447	-3.91449	-3.34169	-0.560773
		-14.72	-17.46	-6.34694	-5.01828	-1.65647	0.249277
		-14.72	-17.24	-8.07809	-3.81257	-3.18258	-0.637454
		-14.72	-17.2159	-6.08	-5.0703	-1.22793	0.285365
		-14.72	-17.02	-5.90477	-5.08723	-0.92177	0.296108
		-14.72	-16.8	-8.06614	-3.60821	-2.86515	-0.791198
		-14.72	-16.8	-5.69934	-5.11175	-0.569608	0.312223
		-14.72	-16.5709	-5.42	-5.17886	-0.139443	0.35951
		-14.72	-16.4103	-5.2	-5.24123	0.185608	0.403904
		-14.72	-16.36	-5.14891	-5.24947	0.27009	0.409523
		-14.72	-16.14	-4.97772	-5.25224	0.589045	0.409675
		-14.72	-15.92	-4.79091	-5.26495	0.923155	0.417113
		-14.72	-15.7	-7.44972	-3.46992	-1.50269	-0.902105
		-14.72	-15.6596	-4.54	-5.29891	1.34751	0.439809
		-14.72	-15.48	-4.38227	-5.31259	1.62533	0.44831
		-14.72	-15.26	-7.2411	-3.3905	-0.994509	-0.964158
		-14.72	-15.26	-4.24179	-5.29585	1.9145	0.434144
		-14.72	-15.04	-7.10246	-3.3726	-0.707119	-0.979178
		-14.72	-15.04	-4.1758	-5.2318	2.13143	0.385254
		-14.72	-14.82	-7.001	-3.33108	-0.455795	-1.01153
		-14.72	-14.82	-4.14249	-5.14699	2.31666	0.321128
		-14.72	-14.6	-4.07918	-5.08123	2.53098	0.270983
		-14.72	-14.38	-3.98431	-5.03552	2.77591	0.235557
		-14.72	-14.16	-6.60042	-3.26763	0.391485	-1.06375
		-14.72	-14.16	-3.92398	-4.96787	2.98735	0.184025
		-14.72	-13.94	-6.45641	-3.25314	0.684082	-1.07627
		-14.72	-13.94	-3.88211	-4.8885	3.18088	0.123889
		-14.72	-13.72	-3.83618	-4.8117	3.37834	0.065642
		-14.72	-13.5	-3.81006	-4.72231	3.55659	-0.00183753
		-14.72	-13.4421	-6.08	-3.2524	1.39526	-1.08107
		-14.72	-13.28	-3.84555	-4.5938	3.6751	-0.0980373
		-14.72	-13.06	-3.97603	-4.40493	3.70146	-0.238528
		-14.72	-12.9109	-4.1	-4.25437	3.68484	-0.350294
		-14.72	-12.84	-4.18139	-4.1685	3.65521	-0.413923
		-14.72	-12.7321	-4.32	-4.02849	3.59574	-0.517594
		-14.72	-12.6411	-4.54	-3.84485	3.44568	-0.653143
		-14.72	-12.6258	-4.98	-3.55799	3.02953	-0.863797
		-14.7181	-14.38	-6.74	-3.28363	0.103199	-1.04801
		-14.7062	-18.56	-7.84	-4.59037	-3.86909	-0.0402614
		-14.7026	-13.72	-6.3	-3.23477	0.988814	-1.07259
		-14.7015	-16.58	-8.06	-3.49363	-2.70616	-0.856902
		-14.6991	-15.48	-7.4	-3.3814	-1.30141	-0.946051
		-14.6974	-18.34	-8.06	-4.33868	-3.92949	-0.217211
		-14.6906	-15.92	-7.62	-3.44787	-1.82057	-0.884231
		-14.6801	-13.94	-6.52	-3.18579	0.622664	-1.08203
		-14.6782	-13.06	-5.86	-3.17987	1.87449	-1.09181
		-14.6779	-12.62	-5.2	-3.38704	2.82046	-0.943286
		-14.6778	-14.6	-6.96	-3.22263	-0.262835	-1.04679
		-14.6755	-12.84	-5.64	-3.21186	2.2408	-1.06731
		-14.6723	-15.04	-7.18	-3.29116	-0.782017	-0.9868
		-14.6625	-16.14	-7.84	-3.39509	-2.18668	-0.890296
		-14.6486	-16.36	-8.06	-3.35192	-2.55289	-0.904884
		-14.6369	-18.12	-8.28	-4.05213	-3.98955	-0.363243
		-14.6362	-18.56	-8.06	-4.40336	-4.08201	-0.100938
		-14.6318	-15.7	-7.62	-3.30221	-1.66727	-0.928705
		-14.6297	-17.68	-8.28	-3.8353	-3.68367	-0.518235
		-14.6243	-16.8	-8.28	-3.40777	-3.07195	-0.833642
		-14.6205	-12.62	-5.42	-3.20852	2.60746	-1.01149
		-14.6131	-16.58	-8.28	-3.29417	-2.91896	-0.90654
		-14.6059	-12.62	-4.32	-3.89744	3.67444	-0.489911
		-14.5999	-18.34	-8.28	-4.13312	-4.14223	-0.261433
		-14.5975	-18.78	-7.84	-4.62296	-4.0213	0.104452
		-14.5876	-15.48	-7.62	-3.16639	-1.51406	-0.981898
		-14.5863	-13.5	-6.3	-3.05026	1.14249	-1.08262
		-14.5804	-18.78	-7.62	-4.75115	-3.80781	0.217275
		-14.5755	-14.6	-7.18	-3.0138	-0.475545	-1.08812
		-14.5723	-16.36	-8.28	-3.16068	-2.76577	-0.961806
		-14.5681	-12.84	-5.86	-2.99956	2.02813	-1.10556
		-14.5664	-13.94	-6.74	-2.96929	0.410028	-1.11655
		-14.5646	-18.78	-8.06	-4.46097	-4.23447	0.0215931
		-14.5626	-16.14	-8.06	-3.18792	-2.39941	-0.933097
		-14.5444	-13.06	-6.08	-2.94978	1.66198	-1.11429
		-14.5329	-18.56	-8.28	-4.19385	-4.29472	-0.141669
		-14.5202	-12.62	-5.64	-3.00099	2.39474	-1.05397
		-14.5	-18.8853	-7.84	-4.60781	-4.09385	0.200965
		-14.5	-18.8795	-8.06	-4.46528	-4.30323	0.0963182
		-14.5	-18.8412	-7.62	-4.72632	-3.8498	0.287556
		-14.5	-18.78	-8.18642	-4.33703	-4.35666	0.00134075
		-14.5	-18.78	-7.44946	-4.80519	-3.64188	0.344918
		-14.5	-18.7631	-7.4	-4.82849	-3.58219	0.361871
		-14.5	-18.6328	-7.18	-4.90547	-3.27822	0.417246
		-14.5	-18.34	-6.89454	-4.94576	-2.79784	0.444309
		-14.5	-18.2042	-6.74	-4.97852	-2.55355	0.467192
		-14.5	-18.12	-8.50742	-3.81518	-4.20924	-0.387286
		-14.5	-18.12	-6.66626	-4.9848	-2.42351	0.471078
		-14.5	-17.9	-8.52022	-3.70108	-4.06873	-0.472908
		-14.5	-17.9	-6.57468	-4.93701	-2.18176	0.434119
		-14.5	-17.68	-6.48751	-4.88641	-1.9443	0.3951
		-14.5	-17.46	-6.32009	-4.88679	-1.629	0.393494
		-14.5	-17.2317	-6.08	-4.92935	-1.23746	0.422776
		-14.5	-16.9886	-5.86	-4.95198	-0.855071	0.437302
		-14.5	-16.8	-8.51637	-3.17365	-3.30039	-0.869398
		-14.5	-16.7345	-5.64	-4.96937	-0.46512	0.447889
		-14.5	-16.58	-8.50532	-3.07469	-3.13676	-0.943907
		-14.5	-16.58	-5.48725	-4.99196	-0.209544	0.463145
		-14.5	-16.36	-8.44946	-3.0042	-2.92966	-0.997521
		-14.5	-16.3342	-5.2	-5.05606	0.239875	0.508083
		-14.5	-16.14	-5.01162	-5.08216	0.557609	0.525575
		-14.5	-15.8575	-4.76	-5.10594	0.997995	0.540604
		-14.5	-15.7	-7.85255	-3.06547	-1.89196	-0.958207
		-14.5	-15.6255	-4.54	-5.13393	1.37264	0.559162
		-14.5	-15.48	-4.4179	-5.1414	1.59221	0.563397
		-14.5	-15.26	-7.64199	-2.98728	-1.3819	-1.01936
		-14.5	-15.26	-4.28605	-5.11919	1.87301	0.545212
		-14.5	-15.04	-7.50531	-2.96813	-1.09641	-1.03529
		-14.5	-15.04	-4.1981	-5.06908	2.11123	0.506555
		-14.5	-14.82	-4.1492	-4.99417	2.31158	0.449695
		-14.5	-14.6528	-4.1	-4.94487	2.47554	0.412086
		-14.5	-14.38	-7.14535	-2.87887	-0.288531	-1.10645
		-14.5	-14.38	-3.97967	-4.88992	2.78185	0.369418
		-14.5	-14.16	-6.97407	-2.88171	0.0305152	-1.10625
		-14.5	-14.16	-3.90061	-4.83417	3.01145	0.32662
		-14.5	-13.94	-3.8189	-4.7801	3.24362	0.285057
		-14.5	-13.72	-3.76688	-4.70717	3.44699	0.229651
		-14.5	-13.5	-6.44706	-2.89857	1.00042	-1.09953
		-14.5	-13.5	-3.74673	-4.614	3.61946	0.15939
		-14.5	-13.28	-3.7695	-4.49356	3.7503	0.0691184
		-14.5	-13.06	-3.85615	-4.33253	3.81917	-0.050938
		-14.5	-12.84	-3.98691	-4.14349	3.84527	-0.191555
		-14.5	-12.6982	-4.1	-4.00337	3.83411	-0.295603
		-14.5	-12.62	-4.1913	-3.90767	3.79995	-0.366503
		-14.5	-12.5305	-4.32	-3.7828	3.73734	-0.458911
		-14.5	-12.4916	-5.42	-3.06526	2.69752	-0.985834
		-14.5	-12.4382	-5.2	-3.17933	2.94797	-0.90258
		-14.4915	-16.14	-8.28	-3.00011	-2.61232	-0.993063
		-14.4913	-13.28	-6.3	-2.88012	1.29603	-1.1054
		-14.4815	-12.4	-4.76	-3.42796	3.40142	-0.700238
		-14.4807	-12.4	-4.98	-3.28763	3.18804	-0.802295
		-14.4707	-15.92	-8.06	-3.01991	-2.24589	-0.957756
		-14.4698	-18.34	-8.5	-3.90549	-4.35476	-0.286098
		-14.4666	-14.6	-7.4	-2.80055	-0.688212	-1.12554
		-14.4592	-13.72	-6.74	-2.79091	0.563648	-1.13202
		-14.4558	-15.48	-7.84	-2.93764	-1.72658	-1.00557
		-14.4478	-18.78	-8.28	-4.24236	-4.44708	-0.0110592
		-14.4425	-15.04	-7.62	-2.85643	-1.20727	-1.05432
		-14.4377	-12.4	-4.54	-3.53813	3.61508	-0.571446
		-14.435	-16.14	-8.5	-2.82221	-2.82533	-1.06182
		-14.4313	-13.94	-6.96	-2.73827	0.197533	-1.13821
		-14.4243	-12.84	-6.08	-2.7627	1.81569	-1.12204
		-14.4162	-15.92	-8.28	-2.84332	-2.45891	-1.02767
		-14.4075	-12.62	-5.86	-2.78517	2.18209	-1.08911
		-14.4049	-15.7	-8.06	-2.8695	-2.09254	-0.998024
		-14.4011	-13.06	-6.3	-2.71329	1.44954	-1.1311
		-14.3999	-14.16	-7.18	-2.68327	-0.168559	-1.14231
		-14.3969	-16.58	-8.72	-2.86866	-3.3443	-0.982244
		-14.3962	-17.9	-8.72	-3.5041	-4.26182	-0.503933
		-14.3946	-14.38	-7.4	-2.64592	-0.534821	-1.16206
		-14.3937	-15.26	-7.84	-2.78974	-1.57325	-1.04806
		-14.3927	-18.56	-8.5	-3.95943	-4.50718	-0.160309
		-14.386	-16.36	-8.72	-2.75536	-3.19131	-1.0554
		-14.3825	-18.12	-8.72	-3.60078	-4.41465	-0.416036
		-14.3627	-15.92	-8.5	-2.66745	-2.67194	-1.09822
		-14.3604	-19	-8.06	-4.42904	-4.38605	0.223518
		-14.3561	-14.6	-7.62	-2.58617	-0.900868	-1.16195
		-14.3458	-16.14	-8.72	-2.62221	-3.03813	-1.11097
		-14.3384	-15.48	-8.06	-2.71858	-1.93919	-1.03783
		-14.3304	-15.7	-8.28	-2.67942	-2.30543	-1.05597
		-14.3303	-18.34	-8.72	-3.67152	-4.56723	-0.305141
		-14.3222	-15.04	-7.84	-2.63547	-1.41986	-1.0849
		-14.2924	-14.16	-7.4	-2.47094	-0.381235	-1.18053
		-14.28	-19.0452	-8.06	-4.39652	-4.41693	0.287993
		-14.28	-19	-8.24012	-4.26034	-4.56022	0.187663
		-14.28	-19	-7.90581	-4.47271	-4.23599	0.343518
		-14.28	-18.9866	-8.28	-4.22856	-4.5896	0.164223
		-14.28	-18.983	-7.84	-4.50631	-4.16031	0.368032
		-14.28	-18.9078	-7.62	-4.60986	-3.89468	0.44338
		-14.28	-18.8069	-7.4	-4.70101	-3.61117	0.50941
		-14.28	-18.78	-8.47304	-4.0064	-4.63321	-0.000584276
		-14.28	-18.6376	-7.18	-4.75925	-3.28016	0.550701
		-14.28	-18.56	-8.64043	-3.79408	-4.64265	-0.158283
		-14.28	-18.3969	-6.96	-4.78302	-2.89941	0.566083
		-14.28	-18.34	-8.77501	-3.60262	-4.62025	-0.300679
		-14.28	-18.1983	-6.74	-4.82711	-2.54799	0.596742
		-14.28	-18.12	-8.84475	-3.45234	-4.53497	-0.412849
		-14.28	-18.12	-6.67122	-4.8331	-2.42688	0.600468
		-14.28	-17.9	-8.87128	-3.32951	-4.40778	-0.504876
		-14.28	-17.9	-6.57633	-4.7874	-2.18193	0.565046
		-14.28	-17.68	-8.87682	-3.22001	-4.26024	-0.587117
		-14.28	-17.68	-6.48781	-4.73767	-1.94315	0.526662
		-14.28	-17.46	-6.32768	-4.73341	-1.63492	0.521657
		-14.28	-17.24	-6.11382	-4.7633	-1.27458	0.541704
		-14.28	-17.02	-5.90532	-4.78977	-0.919438	0.55925
		-14.28	-16.8	-5.7276	-4.7967	-0.594144	0.562449
		-14.28	-16.6749	-5.64	-4.79209	-0.422233	0.557996
		-14.28	-16.58	-8.87695	-2.69006	-3.49576	-0.985461
		-14.28	-16.58	-5.56294	-4.79533	-0.281521	0.559558
		-14.28	-16.432	-5.42	-4.81486	-0.0400414	0.572625
		-14.28	-16.36	-8.86389	-2.59237	-3.33018	-1.05903
		-14.28	-16.14	-8.80896	-2.5213	-3.12398	-1.11308
		-14.28	-16.14	-5.0801	-4.8901	0.49262	0.625346
		-14.28	-16.0379	-4.98	-4.9045	0.660697	0.635037
		-14.28	-15.7842	-4.76	-4.92207	1.05039	0.645757
		-14.28	-15.48	-4.47933	-4.95383	1.53406	0.666458
		-14.28	-15.26	-4.34687	-4.932	1.81546	0.648556
		-14.28	-15.04	-4.23706	-4.89578	2.07488	0.620091
		-14.28	-14.82	-4.16761	-4.83393	2.29516	0.572815
		-14.28	-14.6191	-4.1	-4.78013	2.50035	0.531613
		-14.28	-14.6	-7.72871	-2.46571	-1.00581	-1.16706
		-14.28	-14.38	-3.98803	-4.73606	2.77518	0.497223
		-14.28	-14.16	-3.90428	-4.68328	3.00932	0.456608
		-14.28	-13.94	-7.21852	-2.47189	-0.0522235	-1.16818
		-14.28	-13.94	-3.80986	-4.63729	3.25382	0.420969
		-14.28	-13.72	-3.75002	-4.56933	3.46478	0.36921
		-14.28	-13.5967	-6.96	-2.47074	0.437155	-1.17196
		-14.28	-13.5	-3.72753	-4.47764	3.63951	0.30004
		-14.28	-13.28	-3.73626	-4.36612	3.78396	0.21631
		-14.28	-13.06	-3.78133	-4.23152	3.89318	0.115646
		-14.28	-12.8681	-6.3	-2.53908	1.58368	-1.12805
		-14.28	-12.84	-3.87544	-4.06575	3.95481	-0.00789085
		-14.28	-12.62	-4.01822	-3.86907	3.96926	-0.154112
		-14.28	-12.5356	-4.1	-3.77649	3.94858	-0.222783
		-14.28	-12.3767	-4.32	-3.56019	3.84564	-0.382877
		-14.28	-12.366	-5.64	-2.71648	2.57282	-1.00215
		-14.28	-12.266	-4.54	-3.36708	3.70925	-0.525547
		-14.28	-12.2185	-4.76	-3.20445	3.52889	-0.645307
		-14.28	-12.2095	-4.98	-3.06035	3.32176	-0.751131
		-14.2797	-13.28	-6.74	-2.45777	0.870659	-1.18389
		-14.2723	-13.06	-6.52	-2.48657	1.237	-1.15657
		-14.2676	-14.38	-7.62	-2.42041	-0.74737	-1.1886
		-14.2658	-15.26	-8.06	-2.56359	-1.78579	-1.07404
		-14.259	-12.62	-6.08	-2.54513	1.96969	-1.10277
		-14.259	-14.82	-7.84	-2.48681	-1.26653	-1.12672
		-14.2578	-15.7	-8.5	-2.49063	-2.51833	-1.11507
		-14.2565	-15.92	-8.72	-2.45598	-2.88462	-1.13721
		-14.2426	-15.48	-8.28	-2.51418	-2.15194	-1.08308
		-14.2172	-16.58	-8.94	-2.60761	-3.5565	-0.977278
		-14.212	-17.68	-8.94	-3.13399	-4.32107	-0.575887
		-14.2072	-12.4	-5.86	-2.54395	2.33632	-1.04886
		-14.2057	-16.36	-8.94	-2.49386	-3.40351	-1.05004
		-14.2042	-17.9	-8.94	-3.23467	-4.47394	-0.491536
		-14.1994	-13.72	-7.18	-2.33594	0.138589	-1.1816
		-14.1957	-15.04	-8.06	-2.41029	-1.63242	-1.11173
		-14.1828	-18.56	-8.72	-3.67788	-4.71918	-0.137171
		-14.1756	-14.16	-7.62	-2.25231	-0.59385	-1.21318
		-14.1641	-18.12	-8.94	-3.31356	-4.6266	-0.38787
		-14.1615	-13.06	-6.74	-2.27198	1.02435	-1.19279
		-14.1587	-16.14	-8.94	-2.35613	-3.25028	-1.10154
		-14.1558	-13.28	-6.96	-2.23433	0.658091	-1.21227
		-14.06	-19.0861	-8.06	-4.26768	-4.44393	0.434505
		-14.06	-19.0678	-8.28	-4.11912	-4.64461	0.325327
		-14.06	-19.0007	-7.84	-4.36633	-4.17124	0.506172
		-14.06	-19	-8.38306	-4.02098	-4.69743	0.25272
		-14.06	-18.9074	-8.5	-3.90208	-4.74647	0.164671
		-14.06	-18.9047	-7.62	-4.45982	-3.89109	0.573959
		-14.06	-18.78	-8.62092	-3.7639	-4.77521	0.0621722
		-14.06	-18.7703	-7.4	-4.53483	-3.58429	0.627855
		-14.06	-18.5712	-7.18	-4.57868	-3.23252	0.658331
		-14.06	-18.56	-8.80288	-3.54234	-4.79877	-0.102315
		-14.06	-18.349	-6.96	-4.61139	-2.86468	0.68044
		-14.06	-18.34	-8.9281	-3.35681	-4.7673	-0.240355
		-14.06	-18.12	-9.00897	-3.19946	-4.69282	-0.357713
		-14.06	-18.12	-6.70817	-4.66108	-2.46128	0.71494
		-14.06	-17.9	-9.03748	-3.07537	-4.56755	-0.450663
		-14.06	-17.9	-6.59411	-4.62756	-2.19773	0.688461
		-14.06	-17.68	-6.5019	-4.58016	-1.95538	0.651792
		-14.06	-17.46	-6.3545	-4.56783	-1.6595	0.640854
		-14.06	-17.24	-9.0488	-2.75025	-4.11977	-0.694912
		-14.06	-17.1454	-6.08	-4.59068	-1.17461	0.654929
		-14.06	-17.02	-9.05425	-2.64082	-3.97213	-0.777108
		-14.06	-17.02	-5.96202	-4.6052	-0.972991	0.664518
		-14.06	-16.8	-9.05762	-2.5327	-3.82248	-0.858338
		-14.06	-16.8	-5.78149	-4.61391	-0.644979	0.669023
		-14.06	-16.58	-5.6323	-4.60271	-0.347358	0.658921
		-14.06	-16.36	-9.05097	-2.32497	-3.51019	-1.01455
		-14.06	-16.349	-5.42	-4.62633	0.0190858	0.674273
		-14.06	-16.14	-9.01999	-2.23868	-3.32722	-1.07976
		-14.06	-16.14	-5.18135	-4.67723	0.395851	0.709841
		-14.06	-15.92	-4.96551	-4.70838	0.758121	0.730814
		-14.06	-15.8935	-8.94	-2.17078	-3.07833	-1.13171
		-14.06	-15.6731	-4.76	-4.72001	1.12903	0.737239
		-14.06	-15.4602	-8.72	-2.10179	-2.56373	-1.18605
		-14.06	-15.4193	-4.54	-4.73749	1.51885	0.747895
		-14.06	-15.26	-4.42807	-4.73186	1.73813	0.742397
		-14.06	-15.1885	-8.5	-2.11069	-2.16154	-1.18184
		-14.06	-15.04	-4.31507	-4.69767	2.00066	0.715424
		-14.06	-14.9448	-8.28	-2.13303	-1.77872	-1.16754
		-14.06	-14.82	-4.2147	-4.65546	2.25093	0.682562
		-14.06	-14.6211	-8.06	-2.11687	-1.34036	-1.18217
		-14.06	-14.5292	-4.1	-4.58827	2.56428	0.630757
		-14.06	-14.38	-7.94171	-2.07587	-1.05805	-1.21432
		-14.06	-14.38	-4.0309	-4.56027	2.73503	0.608932
		-14.06	-14.16	-7.81081	-2.05305	-0.778167	-1.23295
		-14.06	-14.16	-3.95282	-4.50389	2.96368	0.565676
		-14.06	-13.94	-7.64419	-2.05293	-0.463636	-1.23493
		-14.06	-13.94	-3.86704	-4.45241	3.1998	0.526014
		-14.06	-13.72	-3.78349	-4.39951	3.43375	0.485308
		-14.06	-13.6817	-7.4	-2.08362	-0.0472413	-1.21462
		-14.06	-13.5	-7.24918	-2.09191	0.225316	-1.21009
		-14.06	-13.5	-3.73931	-4.32161	3.62953	0.426249
		-14.06	-13.28	-3.72588	-4.22416	3.79547	0.35285
		-14.06	-13.06	-3.73963	-4.10945	3.93505	0.266782
		-14.06	-12.84	-3.78844	-3.97247	4.04063	0.16437
		-14.06	-12.7513	-6.52	-2.19447	1.45298	-1.14123
		-14.06	-12.62	-3.90376	-3.79323	4.0817	0.0309499
		-14.06	-12.5535	-6.3	-2.23895	1.80384	-1.11028
		-14.06	-12.4	-4.1	-3.5626	4.04429	-0.140191
		-14.06	-12.3613	-6.08	-2.28611	2.15083	-1.07731
		-14.06	-12.2341	-5.86	-2.36461	2.4526	-1.02079
		-14.06	-12.2111	-4.32	-3.33185	3.96222	-0.311154
		-14.06	-12.0684	-4.54	-3.12336	3.84801	-0.465381
		-14.06	-12.0456	-5.42	-2.55335	3.01035	-0.883899
		-14.06	-12.0094	-4.76	-2.95515	3.67569	-0.589332
		-14.0241	-13.06	-6.96	-2.03941	0.81187	-1.21308
		-14.0235	-11.96	-4.98	-2.767	3.49687	-0.687951
		-14.02	-14.82	-8.28	-2.04594	-1.69173	-1.1888
		-14.0192	-11.96	-5.2	-2.6243	3.28352	-0.787909
		-14.0026	-12.84	-6.74	-2.05867	1.17831	-1.17729
		-14.0012	-13.28	-7.18	-1.99021	0.445722	-1.22231
		-13.9956	-14.38	-8.06	-1.95722	-1.17235	-1.23089
		-13.9884	-15.26	-8.72	-1.95701	-2.42411	-1.21567
		-13.9801	-11.96	-5.42	-2.45817	3.0704	-0.867091
		-13.9706	-13.72	-7.62	-1.90195	-0.286672	-1.24978
		-13.9639	-13.94	-7.84	-1.86363	-0.652926	-1.26867
		-13.9464	-14.82	-8.5	-1.85645	-1.90462	-1.24727
		-13.9387	-12.18	-6.08	-2.11688	2.27762	-1.07032
		-13.9367	-14.16	-8.06	-1.81153	-1.01905	-1.27534
		-13.9245	-15.04	-8.72	-1.80788	-2.27078	-1.25708
		-13.9131	-15.48	-8.94	-1.87236	-2.78992	-1.19348
		-13.8822	-13.06	-7.18	-1.80386	0.599418	-1.23072
		-13.8559	-16.58	-9.16	-2.2239	-3.76752	-0.863562
		-13.8503	-16.36	-9.16	-2.11413	-3.61457	-0.939858
		-13.848	-16.8	-9.16	-2.32451	-3.92039	-0.779155
		-13.8447	-14.82	-8.72	-1.64805	-2.11734	-1.28899
		-13.84	-19.0847	-8.06	-4.11846	-4.44153	0.5657
		-13.84	-19.0813	-8.28	-3.97706	-4.65254	0.461902
		-13.84	-18.9823	-7.84	-4.20888	-4.15696	0.631184
		-13.84	-18.9469	-8.5	-3.77256	-4.7725	0.310676
		-13.84	-18.8579	-7.62	-4.28873	-3.85715	0.688723
		-13.84	-18.78	-8.6737	-3.58182	-4.82497	0.169263
		-13.84	-18.78	-7.51395	-4.31856	-3.70013	0.709948
		-13.84	-18.687	-7.4	-4.34616	-3.52497	0.729403
		-13.84	-18.56	-8.86949	-3.35147	-4.86194	-0.00167026
		-13.84	-18.56	-7.26658	-4.36974	-3.30729	0.745618
		-13.84	-18.34	-9.00988	-3.1563	-4.84519	-0.146781
		-13.84	-18.2636	-6.96	-4.42171	-2.80389	0.78122
		-13.84	-18.12	-9.07355	-3.00988	-4.75402	-0.25612
		-13.84	-18.12	-6.80916	-4.44837	-2.55779	0.79956
		-13.84	-18.0345	-6.74	-4.45113	-2.4313	0.80085
		-13.84	-17.9	-9.09266	-2.89177	-4.61963	-0.344688
		-13.84	-17.9	-6.65058	-4.44313	-2.25107	0.79383
		-13.84	-17.6354	-6.52	-4.39862	-1.94048	0.758894
		-13.84	-17.46	-9.10398	-2.67263	-4.32477	-0.509278
		-13.84	-17.46	-6.41227	-4.38258	-1.71409	0.745621
		-13.84	-17.2793	-6.3	-4.36686	-1.47961	0.73254
		-13.84	-17.24	-9.12222	-2.55506	-4.18954	-0.597439
		-13.84	-17.02	-6.09712	-4.37082	-1.10259	0.73323
		-13.84	-16.7548	-5.86	-4.39373	-0.688289	0.747765
		-13.84	-16.58	-5.71491	-4.40168	-0.426051	0.752105
		-13.84	-16.36	-5.51139	-4.42499	-0.0757354	0.767331
		-13.84	-16.14	-9.15033	-2.00733	-3.4522	-1.00883
		-13.84	-16.0575	-5.2	-4.47708	0.436564	0.802968
		-13.84	-15.92	-9.1148	-1.92393	-3.26482	-1.07192
		-13.84	-15.8285	-4.98	-4.50656	0.809078	0.822638
		-13.84	-15.7	-9.06663	-1.84855	-3.06518	-1.12912
		-13.84	-15.48	-9.00887	-1.77927	-2.85624	-1.18185
		-13.84	-15.48	-4.70069	-4.5161	1.32224	0.826659
		-13.84	-15.2809	-8.94	-1.72713	-2.65108	-1.22182
		-13.84	-15.26	-4.54514	-4.50894	1.62603	0.819521
		-13.84	-15.04	-8.8449	-1.67148	-2.39136	-1.26472
		-13.84	-15.04	-4.41308	-4.48686	1.90703	0.80143
		-13.84	-14.82	-4.30592	-4.44896	2.16389	0.771733
		-13.84	-14.6	-4.20201	-4.40899	2.41759	0.740517
		-13.84	-14.5245	-8.5	-1.64227	-1.69853	-1.29058
		-13.84	-14.38	-8.39018	-1.64242	-1.49158	-1.2917
		-13.84	-14.38	-4.11888	-4.35583	2.65113	0.699617
		-13.84	-13.94	-8.07854	-1.62845	-0.883479	-1.30573
		-13.84	-13.94	-3.94268	-4.25581	3.12787	0.622451
		-13.84	-13.7774	-3.88	-4.2173	3.3017	0.592791
		-13.84	-13.72	-7.87335	-1.65282	-0.531543	-1.28972
		-13.84	-13.72	-3.85439	-4.20593	3.36643	0.583955
		-13.84	-13.5	-3.78043	-4.14693	3.59108	0.538776
		-13.84	-13.451	-7.62	-1.68421	-0.0988681	-1.26899
		-13.84	-13.28	-7.46618	-1.69953	0.169212	-1.25921
		-13.84	-13.28	-3.73912	-4.0672	3.78407	0.47838
		-13.84	-13.06	-7.2538	-1.72847	0.528113	-1.23985
		-13.84	-13.06	-3.72696	-3.96895	3.94878	0.404391
		-13.84	-12.84	-3.74554	-3.85117	4.08368	0.31607
		-13.84	-12.7818	-6.96	-1.78113	1.00641	-1.20359
		-13.84	-12.62	-3.8182	-3.69904	4.16613	0.202541
		-13.84	-12.5808	-6.74	-1.82402	1.35956	-1.17384
		-13.84	-12.4	-6.54641	-1.85993	1.67297	-1.14903
		-13.84	-12.4	-3.98114	-3.48955	4.16101	0.0469201
		-13.84	-12.18	-6.28094	-1.92259	2.08337	-1.10493
		-13.84	-12.067	-4.32	-3.11387	4.06383	-0.231636
		-13.84	-12.0495	-6.08	-1.98738	2.36898	-1.0585
		-13.84	-11.9538	-5.86	-2.08106	2.64883	-0.990564
		-13.84	-11.9113	-4.54	-2.8991	3.95869	-0.390588
		-13.84	-11.8671	-5.64	-2.17905	2.92249	-0.919399
		-13.84	-11.8336	-4.76	-2.72194	3.79929	-0.52127
		-13.84	-11.804	-5.42	-2.2884	3.17974	-0.839687
		-13.84	-11.7811	-5.2	-2.41711	3.40906	-0.745426
		-13.8214	-14.16	-8.28	-1.59392	-1.23167	-1.30888
		-13.8107	-17.02	-9.16	-2.40528	-4.07307	-0.677151
		-13.7943	-14.38	-8.5	-1.54181	-1.59779	-1.31555
		-13.774	-11.74	-4.98	-2.49255	3.65141	-0.618248
		-13.7539	-13.5	-7.84	-1.50987	-0.345715	-1.30227
		-13.7514	-11.74	-5.64	-2.05796	3.01143	-0.912362
		-13.7501	-13.72	-8.06	-1.47358	-0.711988	-1.32295
		-13.7438	-13.94	-8.28	-1.43554	-1.07824	-1.34208
		-13.7415	-12.4	-6.74	-1.67041	1.48585	-1.1803
		-13.7265	-14.16	-8.5	-1.39003	-1.44443	-1.3546
		-13.7263	-12.18	-6.52	-1.69393	1.85225	-1.14829
		-13.7135	-15.48	-4.76	-4.393	1.26554	0.874746
		-13.7015	-17.24	-9.16	-2.43752	-4.22528	-0.532121
		-13.7015	-11.74	-5.86	-1.88451	2.79838	-0.98506
		-13.6957	-14.38	-8.72	-1.33547	-1.81052	-1.35909
		-13.6929	-11.74	-4.76	-2.57751	3.86532	-0.467094
		-13.6811	-13.06	-7.62	-1.38852	0.173977	-1.31543
		-13.6567	-13.28	-7.84	-1.33828	-0.192161	-1.32375
		-13.6299	-13.94	-8.5	-1.21881	-1.29088	-1.37641
		-13.62	-19.0537	-8.28	-3.8152	-4.63191	0.583604
		-13.62	-19.0396	-8.06	-3.94816	-4.40872	0.681059
		-13.62	-18.9351	-8.5	-3.61831	-4.76284	0.438089
		-13.62	-18.9138	-7.84	-4.02733	-4.10791	0.738079
		-13.62	-18.78	-7.66715	-4.07269	-3.84728	0.770227
		-13.62	-18.7332	-8.72	-3.3813	-4.83588	0.262424
		-13.62	-18.56	-8.882	-3.19497	-4.87264	0.124196
		-13.62	-18.56	-7.42488	-4.12062	-3.45939	0.803518
		-13.62	-18.34	-9.03058	-2.9946	-4.86383	-0.0247307
		-13.62	-18.34	-7.2029	-4.15567	-3.09117	0.82735
		-13.62	-18.12	-9.08903	-2.8515	-4.7676	-0.131639
		-13.62	-18.0995	-6.96	-4.19414	-2.68843	0.853525
		-13.62	-17.9	-9.1046	-2.73563	-4.62978	-0.218553
		-13.62	-17.8456	-6.74	-4.21157	-2.29854	0.86414
		-13.62	-17.68	-9.11139	-2.62534	-4.48344	-0.301377
		-13.62	-17.68	-6.63082	-4.20116	-2.07755	0.855085
		-13.62	-17.4771	-6.52	-4.17381	-1.82901	0.833274
		-13.62	-17.46	-9.13257	-2.50591	-4.35107	-0.390909
		-13.62	-17.3369	-9.16	-2.42921	-4.29212	-0.448256
		-13.62	-17.0868	-6.3	-4.12556	-1.34435	0.794528
		-13.62	-17.02	-9.24616	-2.2218	-4.1554	-0.603181
		-13.62	-16.8	-9.2758	-2.097	-4.03122	-0.696654
		-13.62	-16.8	-6.08417	-4.12453	-0.935678	0.79131
		-13.62	-16.58	-9.28442	-1.98555	-3.88666	-0.780328
		-13.62	-16.5628	-5.86	-4.15268	-0.553386	0.809941
		-13.62	-16.36	-9.28415	-1.87974	-3.73348	-0.859861
		-13.62	-16.3391	-5.64	-4.18466	-0.184492	0.831497
		-13.62	-16.14	-9.27467	-1.77979	-3.57137	-0.935101
		-13.62	-16.1263	-5.42	-4.22191	0.176811	0.857007
		-13.62	-15.92	-9.24638	-1.69179	-3.39101	-1.00157
		-13.62	-15.92	-5.19177	-4.26754	0.54154	0.888728
		-13.62	-15.7	-9.20153	-1.6143	-3.19458	-1.06031
		-13.62	-15.7	-4.96904	-4.30305	0.910482	0.912908
		-13.62	-15.48	-9.15653	-1.53691	-2.99802	-1.11899
		-13.62	-15.26	-9.11453	-1.45762	-2.80437	-1.17907
		-13.62	-15.04	-9.06543	-1.38283	-2.60383	-1.23584
		-13.62	-14.82	-9.00482	-1.31536	-2.39212	-1.28724
		-13.62	-14.6456	-8.94	-1.27253	-2.20803	-1.32016
		-13.62	-14.6	-4.30365	-4.19587	2.32044	0.82483
		-13.62	-14.38	-8.82126	-1.22002	-1.90824	-1.36097
		-13.62	-14.2075	-8.72	-1.20124	-1.69011	-1.37623
		-13.62	-14.16	-4.11041	-4.10668	2.8137	0.755608
		-13.62	-13.72	-8.31193	-1.22565	-0.955489	-1.36249
		-13.62	-13.5	-3.85058	-3.95382	3.52448	0.637774
		-13.62	-13.4627	-8.06	-1.26175	-0.532282	-1.33821
		-13.62	-13.28	-3.78111	-3.89197	3.74477	0.590501
		-13.62	-13.06	-3.74335	-3.80999	3.93432	0.528451
		-13.62	-12.84	-7.47483	-1.33353	0.468093	-1.29086
		-13.62	-12.84	-3.74179	-3.705	4.08875	0.449518
		-13.62	-12.62	-7.2126	-1.39414	0.875348	-1.24826
		-13.62	-12.62	-3.79368	-3.56606	4.19134	0.345671
		-13.62	-12.4827	-3.88	-3.44509	4.20305	0.255718
		-13.62	-12.4047	-6.96	-1.45088	1.27002	-1.20846
		-13.62	-12.4	-3.93777	-3.36855	4.20451	0.198838
		-13.62	-12.2232	-4.1	-3.18033	4.17005	0.0591925
		-13.62	-11.96	-4.36038	-2.88813	4.10047	-0.1575
		-13.62	-11.8694	-6.3	-1.61232	2.28221	-1.09457
		-13.62	-11.6874	-4.76	-2.50295	3.90236	-0.442512
		-13.62	-11.6399	-5.86	-1.78128	2.86849	-0.972538
		-13.62	-11.6084	-4.98	-2.32512	3.74392	-0.573693
		-13.62	-11.5853	-5.64	-1.89473	3.11983	-0.889747
		-13.62	-11.5708	-5.2	-2.16728	3.55664	-0.689854
		-13.62	-11.5672	-5.42	-2.02576	3.3458	-0.793742
		-13.6153	-11.74	-6.08	-1.68658	2.58556	-1.03606
		-13.5965	-12.18	-6.74	-1.46653	1.63972	-1.17316
		-13.5914	-15.04	-4.54	-4.23836	1.78556	0.891086
		-13.5809	-11.96	-6.52	-1.48979	2.00612	-1.14091
		-13.5535	-13.06	-7.84	-1.1626	-0.0385678	-1.34161
		-13.5501	-11.52	-5.64	-1.81607	3.16566	-0.871528
		-13.5379	-11.74	-6.3	-1.49457	2.37269	-1.0923
		-13.5342	-13.28	-8.06	-1.11582	-0.404739	-1.353
		-13.5305	-13.5	-8.28	-1.07952	-0.771012	-1.37367
		-13.5061	-14.38	-8.94	-1.06767	-2.02266	-1.34813
		-13.5027	-11.52	-5.86	-1.64433	2.9526	-0.94574
		-13.4806	-11.74	-4.54	-2.57392	4.08008	-0.237446
		-13.4589	-11.74	-6.52	-1.30142	2.15983	-1.14753
		-13.4141	-13.5	-8.5	-0.861209	-0.98363	-1.4066
		-13.4058	-16.36	-9.38	-1.6742	-3.82505	-0.776299
		-13.4033	-16.58	-9.38	-1.77854	-3.97795	-0.695194
		-13.4	-18.9475	-8.28	-3.6155	-4.55666	0.676851
		-13.4	-18.9083	-8.06	-3.73638	-4.31605	0.765232
		-13.4	-18.8568	-8.5	-3.43206	-4.70701	0.541456
		-13.4	-18.7516	-7.84	-3.80066	-3.99375	0.81106
		-13.4	-18.6737	-8.72	-3.2041	-4.79311	0.372592
		-13.4	-18.56	-8.83188	-3.07826	-4.82259	0.279263
		-13.4	-18.56	-7.63382	-3.83934	-3.6606	0.837807
		-13.4	-18.34	-8.99852	-2.86642	-4.83129	0.121917
		-13.4	-18.34	-7.41192	-3.87433	-3.29247	0.8616
		-13.4	-18.12	-9.0749	-2.71192	-4.75246	0.00664884
		-13.4	-18.12	-7.19287	-3.90751	-2.92708	0.884069
		-13.4	-17.9	-9.10094	-2.5894	-4.6248	-0.0851495
		-13.4	-17.8785	-6.96	-3.9391	-2.53334	0.90518
		-13.4	-17.68	-9.1164	-2.47361	-4.48687	-0.172014
		-13.4	-17.6122	-6.74	-3.95059	-2.13487	0.911335
		-13.4	-17.46	-9.1582	-2.34108	-4.37448	-0.271155
		-13.4	-17.46	-6.6357	-3.94353	-1.92793	0.904855
		-13.4	-17.2621	-6.52	-3.9217	-1.67814	0.887133
		-13.4	-17.24	-9.24636	-2.1791	-4.30707	-0.391916
		-13.4	-17.02	-9.31539	-2.02927	-4.22111	-0.503756
		-13.4	-16.8685	-6.3	-3.87188	-1.1912	0.847201
		-13.4	-16.8	-9.36019	-1.89484	-4.11164	-0.604299
		-13.4	-16.58	-6.08126	-3.87185	-0.778501	0.844709
		-13.4	-16.3589	-5.86	-3.90591	-0.410225	0.867814
		-13.4	-16.14	-9.366	-1.57322	-3.65851	-0.84598
		-13.4	-16.14	-5.61337	-3.95713	-0.0188514	0.903532
		-13.4	-15.92	-5.34482	-4.02175	0.394526	0.949071
		-13.4	-15.807	-5.2	-4.05931	0.613555	0.975667
		-13.4	-15.7	-9.30357	-1.40093	-3.29212	-0.976186
		-13.4	-15.7	-5.08119	-4.08325	0.803143	0.992322
		-13.4	-15.5939	-4.98	-4.09645	0.975016	1.00109
		-13.4	-15.48	-9.28246	-1.30836	-3.11873	-1.046
		-13.4	-15.48	-4.88658	-4.10091	1.14482	1.00339
		-13.4	-15.26	-9.25463	-1.22006	-2.93882	-1.11269
		-13.4	-15.26	-4.75089	-4.08113	1.42934	0.986995
		-13.4	-15.04	-9.20549	-1.14531	-2.73823	-1.16943
		-13.4	-14.8541	-4.54	-4.01957	1.91603	0.938343
		-13.4	-14.82	-9.1435	-1.07871	-2.52519	-1.22019
		-13.4	-14.38	-9.02433	-0.942469	-2.10376	-1.32394
		-13.4	-14.38	-4.2855	-3.95288	2.4924	0.885336
		-13.4	-14.1881	-8.94	-0.903603	-1.88859	-1.35411
		-13.4	-14.16	-4.17341	-3.91811	2.75404	0.857939
		-13.4	-13.94	-8.81458	-0.863765	-1.59449	-1.38547
		-13.4	-13.72	-3.99217	-3.82129	3.23566	0.783117
		-13.4	-13.28	-8.31406	-0.863799	-0.650277	-1.3911
		-13.4	-13.28	-3.85535	-3.69626	3.6742	0.687591
		-13.4	-13.06	-8.10158	-0.892807	-0.291271	-1.37169
		-13.4	-13.06	-3.79907	-3.62604	3.88171	0.634172
		-13.4	-12.84	-7.89189	-0.920038	0.065024	-1.35359
		-13.4	-12.84	-3.78506	-3.52896	4.04821	0.561044
		-13.4	-12.62	-3.82724	-3.39619	4.16022	0.461723
		-13.4	-12.5791	-7.62	-0.967095	0.510064	-1.32129
		-13.4	-12.5238	-3.88	-3.31632	4.17595	0.402285
		-13.4	-12.4	-3.94756	-3.21378	4.19645	0.325972
		-13.4	-12.3757	-7.4	-1.00889	0.864801	-1.29236
		-13.4	-12.2158	-4.1	-3.02824	4.1766	0.188231
		-13.4	-12.2089	-7.18	-1.06826	1.19418	-1.25022
		-13.4	-12.0597	-6.96	-1.13618	1.51122	-1.20166
		-13.4	-11.96	-6.84519	-1.16107	1.69189	-1.18424
		-13.4	-11.96	-4.31953	-2.76553	4.14152	-0.00675721
		-13.4	-11.6951	-4.54	-2.49787	4.11181	-0.205454
		-13.4	-11.5624	-6.3	-1.31588	2.49704	-1.07403
		-13.4	-11.5446	-4.76	-2.2856	4.00307	-0.362523
		-13.4	-11.52	-6.16188	-1.3832	2.66047	-1.02499
		-13.4	-11.4465	-4.98	-2.09859	3.85788	-0.500607
		-13.4	-11.4332	-5.86	-1.53317	3.01359	-0.915674
		-13.4	-11.4083	-5.2	-1.94043	3.67105	-0.617006
		-13.4	-11.4055	-5.64	-1.6596	3.2462	-0.823129
		-13.4	-11.4007	-5.42	-1.79704	3.46292	-0.722301
		-13.3755	-13.72	-8.72	-0.801341	-1.34968	-1.40638
		-13.343	-11.96	-6.96	-1.04964	1.58091	-1.20364
		-13.3402	-13.94	-4.1	-3.8184	2.97855	0.848297
		-13.3046	-18.78	-8.5	-3.33064	-4.653	0.570758
		-13.3012	-12.18	-7.4	-0.847904	1.00151	-1.30412
		-13.2998	-11.52	-6.52	-1.08807	2.31379	-1.13199
		-13.2867	-15.92	-9.38	-1.38183	-3.51843	-0.864318
		-13.2748	-18.34	-8.94	-2.81906	-4.77372	0.224147
		-13.2727	-18.78	-8.06	-3.58865	-4.22604	0.794954
		-13.2652	-11.96	-7.18	-0.85739	1.36804	-1.25967
		-13.262	-12.62	-3.88	-3.26947	4.10996	0.519756
		-13.2362	-17.68	-6.96	-3.7329	-2.39432	0.931369
		-13.2323	-11.3	-5.86	-1.35575	3.10728	-0.863503
		-13.2301	-11.3	-5.64	-1.49406	3.32067	-0.75966
		-13.2266	-18.78	-8.28	-3.41773	-4.43911	0.720016
		-13.217	-11.3	-6.08	-1.20568	2.894	-0.956928
		-13.204	-11.74	-6.96	-0.849795	1.73474	-1.20008
		-13.1979	-11.3	-5.2	-1.75181	3.74763	-0.535232
		-13.1925	-15.48	-9.38	-1.10628	-3.21197	-0.967248
		-13.1913	-11.3	-6.3	-1.04859	2.68079	-1.04413
		-13.1877	-12.84	-3.88	-3.32531	3.95752	0.643864
		-13.18	-18.6768	-8.5	-3.19682	-4.58048	0.607991
		-13.18	-18.5198	-8.72	-2.98143	-4.68472	0.448578
		-13.18	-18.5182	-7.84	-3.53968	-3.83009	0.858253
		-13.18	-18.34	-8.88816	-2.78797	-4.72282	0.305065
		-13.18	-18.3129	-7.62	-3.58056	-3.47403	0.886498
		-13.18	-18.2645	-8.94	-2.71869	-4.72065	0.253576
		-13.18	-18.12	-9.02086	-2.5977	-4.69861	0.163542
		-13.18	-18.12	-7.4346	-3.6054	-3.1601	0.903072
		-13.18	-17.9	-9.08002	-2.45415	-4.60306	0.0563072
		-13.18	-17.8559	-7.18	-3.6399	-2.72957	0.92613
		-13.18	-17.68	-9.11284	-2.32732	-4.48197	-0.0386511
		-13.18	-17.46	-9.17122	-2.18426	-4.38568	-0.145527
		-13.18	-17.3552	-6.74	-3.67824	-1.9548	0.94998
		-13.18	-17.24	-9.27092	-2.01494	-4.32946	-0.271667
		-13.18	-17.24	-6.64922	-3.68042	-1.78668	0.950594
		-13.18	-17.0396	-6.52	-3.66597	-1.52205	0.938273
		-13.18	-17.02	-9.35752	-1.85396	-4.26053	-0.391695
		-13.18	-16.8	-9.44214	-1.69422	-4.18968	-0.510804
		-13.18	-16.58	-9.48135	-1.56334	-4.07479	-0.608742
		-13.18	-16.36	-9.48544	-1.45477	-3.92584	-0.690306
		-13.18	-16.14	-9.4661	-1.36108	-3.75416	-0.760946
		-13.18	-16.14	-5.78434	-3.69997	-0.183239	0.955524
		-13.18	-15.92	-9.4293	-1.27848	-3.56555	-0.823447
		-13.18	-15.8537	-5.42	-3.79352	0.369113	1.02173
		-13.18	-15.7	-9.40003	-1.1911	-3.38424	-0.889458
		-13.18	-15.666	-5.2	-3.84287	0.712956	1.05633
		-13.18	-15.48	-5.02077	-3.86711	1.0161	1.07254
		-13.18	-15.26	-9.37046	-0.997935	-3.04972	-1.03498
		-13.18	-15.26	-4.8629	-3.86142	1.32214	1.06648
		-13.18	-15.04	-4.74297	-3.83164	1.59138	1.04273
		-13.18	-14.6416	-4.54	-3.76868	2.06514	0.993121
		-13.18	-14.38	-9.15736	-0.709406	-2.23136	-1.25427
		-13.18	-14.2815	-4.32	-3.73494	2.52887	0.965274
		-13.18	-14.16	-4.24338	-3.72511	2.68761	0.957015
		-13.18	-13.94	-9.00399	-0.594886	-1.77676	-1.34208
		-13.18	-13.94	-4.15078	-3.67796	2.93034	0.920531
		-13.18	-13.72	-8.91941	-0.542642	-1.54181	-1.3823
		-13.18	-13.72	-4.0694	-3.62368	3.16219	0.878813
		-13.18	-13.5	-8.83512	-0.49021	-1.30714	-1.42267
		-13.18	-13.5	-3.99255	-3.56653	3.38965	0.834986
		-13.18	-13.06	-3.89585	-3.416	3.78927	0.72075
		-13.18	-13.0079	-8.5	-0.466039	-0.640025	-1.44462
		-13.18	-12.84	-8.32774	-0.494605	-0.356272	-1.42509
		-13.18	-12.62	-8.09602	-0.535834	0.021393	-1.39672
		-13.18	-12.4	-7.87407	-0.570854	0.389579	-1.3729
		-13.18	-12.4	-3.98412	-3.042	4.16243	0.440629
		-13.18	-12.2334	-4.1	-2.88812	4.16586	0.326269
		-13.18	-12.18	-7.64768	-0.608698	0.762077	-1.34701
		-13.18	-11.96	-7.37258	-0.677485	1.18182	-1.29841
		-13.18	-11.9337	-4.32	-2.604	4.16079	0.115195
		-13.18	-11.74	-4.43417	-2.43817	4.18468	-0.00816238
		-13.18	-11.6073	-4.54	-2.30705	4.17424	-0.105527
		-13.18	-11.52	-6.71962	-0.880335	2.12096	-1.15331
		-13.18	-11.52	-4.63613	-2.20391	4.14173	-0.181972
		-13.18	-11.4264	-4.76	-2.08013	4.08664	-0.273608
		-13.18	-11.2744	-5.42	-1.58762	3.55218	-0.636352
		-13.18	-11.2616	-5.64	-1.44171	3.34768	-0.743542
		-13.18	-11.2516	-6.08	-1.15739	2.92786	-0.952287
		-13.18	-11.2477	-5.86	-1.29524	3.144	-0.851156
		-13.1719	-13.28	-8.72	-0.451933	-1.04251	-1.44383
		-13.1444	-16.36	-6.08	-3.59412	-0.622689	0.918623
		-13.1349	-11.3	-6.52	-0.870701	2.46778	-1.11289
		-13.1225	-11.3	-4.98	-1.84068	3.9615	-0.387543
		-13.1081	-12.84	-8.5	-0.336613	-0.522873	-1.46234
		-13.1052	-16.58	-6.3	-3.53387	-0.98873	0.919179
		-13.0896	-12.18	-7.84	-0.425477	0.576139	-1.38255
		-13.0861	-14.16	-9.16	-0.53832	-2.08038	-1.27892
		-13.0855	-18.56	-8.06	-3.35627	-4.0719	0.827363
		-13.0769	-13.5	-8.94	-0.353953	-1.40818	-1.40982
		-13.0742	-11.08	-6.08	-1.0033	3.04785	-0.951117
		-13.068	-11.08	-6.3	-0.859355	2.83452	-1.04997
		-13.048	-11.08	-5.86	-1.12535	3.2614	-0.832856
		-13.0431	-11.52	-6.96	-0.635168	1.88871	-1.18341
		-13.0344	-18.34	-7.84	-3.35555	-3.70527	0.880864
		-13.0323	-18.12	-7.62	-3.38786	-3.33896	0.905078
		-13.0298	-18.12	-8.94	-2.54762	-4.6192	0.291182
		-13.015	-11.08	-6.52	-0.683786	2.62149	-1.12079
		-13.0031	-12.62	-8.5	-0.159784	-0.369269	-1.47919
		-13.0009	-15.26	-4.98	-3.66612	1.20973	1.11909
		-12.999	-12.84	-8.72	-0.123204	-0.735539	-1.49961
		-12.9914	-18.34	-8.72	-2.76743	-4.55849	0.496388
		-12.9872	-11.08	-5.64	-1.22402	3.47518	-0.693864
		-12.9702	-11.96	-7.84	-0.238919	0.729837	-1.39077
		-12.96	-18.4744	-8.28	-3.09049	-4.22493	0.768948
		-12.96	-18.12	-8.89277	-2.53052	-4.57294	0.35496
		-12.96	-18.0507	-8.94	-2.46716	-4.57061	0.307866
		-12.96	-17.9	-9.0221	-2.34239	-4.54545	0.215008
		-12.96	-17.9	-7.53242	-3.28873	-3.10062	0.909509
		-12.96	-17.7651	-7.4	-3.30787	-2.87843	0.922404
		-12.96	-17.68	-9.08895	-2.19394	-4.45738	0.104183
		-12.96	-17.5605	-7.18	-3.34905	-2.52281	0.950875
		-12.96	-17.46	-9.15297	-2.0473	-4.36655	-0.00531982
		-12.96	-17.3225	-6.96	-3.37418	-2.14401	0.967274
		-12.96	-17.24	-9.25883	-1.87407	-4.3163	-0.13433
		-12.96	-17.1201	-6.74	-3.41642	-1.78993	0.996545
		-12.96	-17.02	-9.36901	-1.69811	-4.27024	-0.265353
		-12.96	-17.02	-6.65371	-3.42304	-1.63668	1.00054
		-12.96	-16.8194	-6.52	-3.41134	-1.36755	0.990241
		-12.96	-16.8	-9.47967	-1.52183	-4.22465	-0.3966
		-12.96	-16.58	-9.52538	-1.38682	-4.11607	-0.497571
		-12.96	-16.36	-9.53302	-1.27599	-3.97056	-0.58079
		-12.96	-16.2388	-6.08	-3.41118	-0.537223	0.985147
		-12.96	-16.14	-9.5242	-1.17562	-3.80908	-0.656334
		-12.96	-15.92	-9.50777	-1.08008	-3.64022	-0.72833
		-12.96	-15.92	-5.67663	-3.51387	0.0755812	1.05778
		-12.96	-15.7057	-5.42	-3.57368	0.473423	1.09984
		-12.96	-15.7	-9.49642	-0.98131	-3.4763	-0.802699
		-12.96	-15.26	-9.4856	-0.776234	-3.15996	-0.956968
		-12.96	-15.04	-9.46039	-0.686278	-2.98259	-1.02487
		-12.96	-15.04	-4.8612	-3.60798	1.47814	1.11931
		-12.96	-14.8499	-4.76	-3.58069	1.70844	1.09766
		-12.96	-14.82	-9.4075	-0.6139	-2.77837	-1.07987
		-12.96	-14.7279	-9.38	-0.587008	-2.68768	-1.10039
		-12.96	-14.4383	-4.54	-3.52221	2.20787	1.05122
		-12.96	-14.16	-9.24948	-0.39636	-2.16634	-1.24517
		-12.96	-14.1001	-4.32	-3.49901	2.65639	1.03129
		-12.96	-13.94	-4.22847	-3.48005	2.85643	1.01601
		-12.96	-13.8879	-9.16	-0.322142	-1.89044	-1.30197
		-12.96	-13.72	-9.1084	-0.274028	-1.72368	-1.33871
		-12.96	-13.72	-4.14815	-3.4251	3.08724	0.973797
		-12.96	-13.5	-9.04116	-0.210771	-1.50554	-1.38702
		-12.96	-13.28	-4.01282	-3.29912	3.52434	0.877576
		-12.96	-13.2427	-8.94	-0.151091	-1.22857	-1.43302
		-12.96	-13.06	-8.86793	-0.108868	-1.03168	-1.46557
		-12.96	-13.06	-3.98352	-3.21176	3.70569	0.811581
		-12.96	-12.84	-8.76769	-0.0665703	-0.78154	-1.4985
		-12.96	-12.84	-3.97681	-3.11005	3.86511	0.735052
		-12.96	-12.62	-3.98892	-2.99638	4.00629	0.649749
		-12.96	-12.4	-8.33179	-0.131533	-0.0529193	-1.45459
		-12.96	-12.4	-4.04296	-2.85607	4.10679	0.544897
		-12.96	-12.2998	-4.1	-2.77155	4.12115	0.482009
		-12.96	-12.18	-8.09522	-0.17584	0.329444	-1.42396
		-12.96	-12.18	-4.1652	-2.67244	4.14115	0.408249
		-12.96	-11.9305	-4.32	-2.45392	4.16444	0.245741
		-12.96	-11.793	-7.62	-0.291291	1.05939	-1.34255
		-12.96	-11.74	-4.40765	-2.30647	4.21184	0.135904
		-12.96	-11.52	-7.15279	-0.456609	1.70227	-1.22356
		-12.96	-11.52	-4.55524	-2.10673	4.22161	-0.0125644
		-12.96	-11.3939	-6.96	-0.518345	1.97689	-1.17933
		-12.96	-11.3424	-4.76	-1.89112	4.14646	-0.172321
		-12.96	-11.3	-6.84939	-0.543371	2.14945	-1.16177
		-12.96	-11.3	-4.82623	-1.82861	4.11171	-0.218556
		-12.96	-11.1957	-4.98	-1.68071	4.03503	-0.327994
		-12.96	-11.08	-5.531	-1.27492	3.58107	-0.626783
		-12.9325	-11.08	-5.42	-1.32685	3.68891	-0.558558
		-12.9162	-18.34	-8.06	-3.13595	-3.91787	0.849083
		-12.908	-10.86	-6.3	-0.645315	2.98848	-1.03383
		-12.908	-10.86	-6.08	-0.785058	3.20186	-0.931246
		-12.8992	-13.5	-4.1	-3.30866	3.28727	0.952985
		-12.8992	-11.08	-6.74	-0.465829	2.40887	-1.15403
		-12.8911	-11.08	-5.2	-1.43868	3.90256	-0.43123
		-12.875	-12.18	-8.28	-0.00109644	0.150784	-1.45925
		-12.873	-18.12	-7.84	-3.14054	-3.55129	0.897873
		-12.8631	-10.86	-6.52	-0.47526	2.7754	-1.10953
		-12.8619	-10.86	-5.86	-0.893718	3.41554	-0.801109
		-12.856	-18.34	-8.5	-2.81581	-4.34423	0.679969
		-12.8538	-16.36	-6.3	-3.25814	-0.83417	0.990017
		-12.8435	-11.74	-7.84	-0.0473528	0.883584	-1.39454
		-12.8429	-18.34	-8.28	-2.94672	-4.13077	0.790374
		-12.8277	-12.4	-4.1	-2.73049	4.05233	0.597517
		-12.8143	-17.9	-8.94	-2.29616	-4.46488	0.340505
		-12.7972	-11.08	-6.96	-0.257202	2.19615	-1.19554
		-12.7854	-18.12	-8.72	-2.52239	-4.40423	0.540016
		-12.7834	-12.18	-8.5	0.200575	-0.0619946	-1.50693
		-12.74	-18.1013	-8.06	-2.90199	-3.75081	0.868134
		-12.74	-17.9138	-7.84	-2.95141	-3.40708	0.902798
		-12.74	-17.9	-8.88217	-2.28273	-4.4083	0.411944
		-12.74	-17.8262	-8.94	-2.21042	-4.41307	0.358249
		-12.74	-17.68	-9.02473	-2.08619	-4.39365	0.265824
		-12.74	-17.68	-7.61655	-2.98076	-3.02786	0.92233
		-12.74	-17.46	-9.10971	-1.92623	-4.32315	0.146547
		-12.74	-17.46	-7.37718	-3.02684	-2.64278	0.95427
		-12.74	-17.24	-9.2161	-1.75266	-4.27342	0.0172892
		-12.74	-17.24	-7.15438	-3.06241	-2.27377	0.978484
		-12.74	-17.02	-9.35273	-1.55989	-4.25302	-0.126066
		-12.74	-16.896	-6.74	-3.15993	-1.63274	1.04711
		-12.74	-16.8	-9.48421	-1.3704	-4.22762	-0.267018
		-12.74	-16.8	-6.65461	-3.16794	-1.4832	1.05217
		-12.74	-16.601	-6.52	-3.1576	-1.21433	1.04287
		-12.74	-16.58	-9.53491	-1.23221	-4.12387	-0.37031
		-12.74	-16.36	-9.54599	-1.1192	-3.9817	-0.455135
		-12.74	-16.14	-9.54803	-1.01193	-3.83076	-0.535743
		-12.74	-16.14	-6.15875	-3.16502	-0.543509	1.04437
		-12.74	-15.92	-9.54962	-0.904944	-3.67937	-0.61614
		-12.74	-15.92	-5.88262	-3.23445	-0.122778	1.09344
		-12.74	-15.7	-9.55061	-0.798337	-3.52742	-0.69626
		-12.74	-15.7	-5.61734	-3.297	0.287439	1.13746
		-12.74	-15.5466	-5.42	-3.34846	0.585491	1.17391
		-12.74	-15.48	-5.35099	-3.36023	0.698695	1.18198
		-12.74	-15.26	-9.54798	-0.588055	-3.21903	-0.85435
		-12.74	-15.26	-5.16876	-3.37002	1.02836	1.18728
		-12.74	-15.04	-9.53705	-0.489023	-3.05551	-0.928912
		-12.74	-14.9997	-4.98	-3.36455	1.39235	1.18104
		-12.74	-14.82	-9.51409	-0.397633	-2.88032	-0.997865
		-12.74	-14.82	-4.8615	-3.35326	1.63221	1.17121
		-12.74	-14.63	-4.76	-3.32623	1.8627	1.14975
		-12.74	-14.6	-9.47871	-0.314135	-2.69308	-1.06103
		-12.74	-14.38	-9.43088	-0.238548	-2.49377	-1.11838
		-12.74	-14.225	-4.54	-3.27091	2.35757	1.10568
		-12.74	-14.1565	-9.38	-0.163212	-2.28908	-1.17558
		-12.74	-13.94	-9.33345	-0.0884878	-2.09343	-1.23228
		-12.74	-13.8851	-4.32	-3.2469	2.80725	1.08516
		-12.74	-13.72	-9.27329	-0.0207311	-1.88216	-1.28389
		-12.74	-13.72	-4.22912	-3.22511	3.01015	1.06775
		-12.74	-13.5	-4.15698	-3.16497	3.23304	1.02173
		-12.74	-13.28	-9.12569	0.0974556	-1.43317	-1.37439
		-12.74	-13.28	-4.11237	-3.08733	3.42923	0.962866
		-12.74	-12.7474	-8.94	0.236061	-0.882843	-1.48067
		-12.74	-12.4	-8.77477	0.29843	-0.481132	-1.52942
		-12.74	-12.317	-8.72	0.303614	-0.370321	-1.53393
		-12.74	-12.18	-4.21628	-2.49144	4.09304	0.516135
		-12.74	-11.9659	-4.32	-2.32243	4.14126	0.390266
		-12.74	-11.96	-8.32525	0.224814	0.2607	-1.47916
		-12.74	-11.74	-4.39148	-2.16819	4.22895	0.275139
		-12.74	-11.52	-4.49859	-1.99417	4.27799	0.145547
		-12.74	-11.4292	-7.62	0.032487	1.31367	-1.34256
		-12.74	-11.2714	-7.4	-0.0312555	1.63674	-1.29713
		-12.74	-11.2686	-4.76	-1.707	4.19921	-0.0673526
		-12.74	-11.072	-4.98	-1.47253	4.1225	-0.241109
		-12.74	-10.9749	-5.2	-1.28604	3.97656	-0.378802
		-12.74	-10.9269	-5.42	-1.12316	3.79655	-0.498754
		-12.74	-10.86	-5.60482	-0.973502	3.66383	-0.609155
		-12.74	-10.8225	-6.74	-0.234307	2.58888	-1.15196
		-12.74	-10.7372	-5.86	-0.752262	3.50166	-0.772571
		-12.74	-10.7143	-6.52	-0.321935	2.87747	-1.08858
		-12.74	-10.6853	-6.08	-0.587477	3.32439	-0.893947
		-12.74	-10.6787	-6.3	-0.44457	3.11556	-0.99888
		-12.7345	-11.74	-8.06	0.166018	0.670918	-1.43185
		-12.7223	-12.62	-4.1	-2.76534	3.9001	0.740231
		-12.7188	-11.08	-7.18	-0.0645318	1.98329	-1.25119
		-12.7111	-13.06	-4.1	-2.96971	3.59433	0.906264
		-12.7024	-11.52	-7.84	0.153872	1.03742	-1.38976
		-12.6942	-12.84	-4.1	-2.85229	3.74736	0.836752
		-12.6762	-18.12	-8.5	-2.58838	-4.19014	0.707983
		-12.6755	-10.86	-6.96	-0.0690232	2.34987	-1.20232
		-12.6732	-11.3	-7.62	0.139836	1.40391	-1.34934
		-12.6719	-18.12	-8.28	-2.72525	-3.97674	0.813108
		-12.6694	-11.96	-8.5	0.383479	0.0916687	-1.51838
		-12.6439	-11.08	-7.4	0.125831	1.7704	-1.3089
		-12.6432	-10.86	-5.42	-1.02558	3.84372	-0.465071
		-12.6174	-10.64	-6.74	-0.0636089	2.71654	-1.14466
		-12.6042	-10.86	-7.18	0.11888	2.13696	-1.2622
		-12.601	-17.9	-8.72	-2.29188	-4.25011	0.570772
		-12.5978	-17.68	-8.94	-2.04398	-4.31054	0.39047
		-12.5872	-11.3	-7.84	0.337684	1.1911	-1.40041
		-12.5792	-12.4	-8.94	0.511996	-0.640337	-1.51016
		-12.5765	-16.14	-6.3	-2.96487	-0.679441	1.07641
		-12.5725	-15.48	-9.6	-0.547864	-3.42131	-0.698653
		-12.5606	-11.96	-8.72	0.596751	-0.120998	-1.55577
		-12.5604	-15.7	-9.6	-0.645682	-3.57415	-0.611764
		-12.5587	-15.04	-9.6	-0.326598	-3.11538	-0.849709
		-12.5522	-11.08	-7.62	0.327513	1.55762	-1.35656
		-12.544	-11.74	-8.5	0.57417	0.245407	-1.52293
		-12.5383	-14.82	-9.6	-0.20689	-2.96232	-0.917192
		-12.5313	-17.9	-8.28	-2.52433	-3.8229	0.817627
		-12.5303	-17.9	-8.5	-2.38388	-4.03627	0.715671
		-12.5261	-17.24	-7.4	-2.76193	-2.5106	0.992027
		-12.5216	-17.02	-7.18	-2.79268	-2.14427	1.01763
		-12.52	-17.8036	-8.06	-2.61005	-3.54246	0.892052
		-12.52	-17.68	-8.86984	-2.03603	-4.24199	0.469733
		-12.52	-17.6415	-7.84	-2.67173	-3.21642	0.935932
		-12.52	-17.6058	-8.94	-1.95573	-4.25847	0.410167
		-12.52	-17.46	-9.03371	-1.82596	-4.248	0.31368
		-12.52	-17.4446	-7.62	-2.71664	-2.86618	0.967206
		-12.52	-17.24	-9.149	-1.64674	-4.2069	0.180274
		-12.52	-16.9345	-9.38	-1.35286	-4.21863	-0.0380187
		-12.52	-16.8	-9.47123	-1.23009	-4.21359	-0.129268
		-12.52	-16.6756	-6.74	-2.90521	-1.47811	1.09901
		-12.52	-16.58	-9.53244	-1.08523	-4.12004	-0.237461
		-12.52	-16.58	-6.65428	-2.91362	-1.32853	1.10436
		-12.52	-16.3891	-6.52	-2.90696	-1.06558	1.09784
		-12.52	-16.36	-9.5502	-0.967969	-3.98435	-0.3254
		-12.52	-16.14	-9.56746	-0.851034	-3.84816	-0.4131
		-12.52	-15.92	-9.59382	-0.72831	-3.72081	-0.505049
		-12.52	-15.9023	-6.08	-2.95198	-0.300458	1.12671
		-12.52	-15.7	-5.83438	-3.01058	0.0783728	1.16798
		-12.52	-15.26	-5.34819	-3.10748	0.855765	1.23533
		-12.52	-15.04	-5.18569	-3.10474	1.16629	1.23143
		-12.52	-14.7756	-4.98	-3.10805	1.54957	1.2316
		-12.52	-14.6	-9.59219	-0.0934971	-2.8017	-0.982229
		-12.52	-14.6	-4.86284	-3.09788	1.78526	1.22263
		-12.52	-14.38	-4.74558	-3.06639	2.05191	1.19764
		-12.52	-13.9997	-4.54	-3.01381	2.51563	1.1558
		-12.52	-13.94	-9.47722	0.151394	-2.23144	-1.1676
		-12.52	-13.72	-4.36033	-2.99321	2.88432	1.13828
		-12.52	-13.6432	-4.32	-2.98183	2.97683	1.12927
		-12.52	-13.5	-9.35946	0.28854	-1.81139	-1.27202
		-12.52	-13.5	-4.24989	-2.95739	3.14436	1.11011
		-12.52	-13.28	-4.19444	-2.88664	3.35106	1.0563
		-12.52	-13.06	-4.16551	-2.79904	3.53204	0.990133
		-12.52	-12.84	-9.14636	0.471087	-1.14594	-1.41164
		-12.52	-12.4	-4.2118	-2.45171	3.9459	0.72958
		-12.52	-12.18	-8.88952	0.625853	-0.438071	-1.53087
		-12.52	-12.18	-4.28487	-2.29932	4.02795	0.615858
		-12.52	-12.0721	-4.32	-2.22502	4.06889	0.56041
		-12.52	-11.96	-4.34911	-2.15253	4.11857	0.506252
		-12.52	-11.74	-4.38965	-2.0208	4.23217	0.407695
		-12.52	-11.52	-4.47838	-1.85846	4.29903	0.286671
		-12.52	-11.2304	-4.76	-1.54007	4.22717	0.05053
		-12.52	-11.08	-4.89028	-1.38484	4.20537	-0.0646783
		-12.52	-10.9916	-4.98	-1.28529	4.17977	-0.138493
		-12.52	-10.64	-6.97968	0.154426	2.48472	-1.19809
		-12.52	-10.5415	-5.86	-0.509418	3.63915	-0.711746
		-12.52	-10.5269	-6.74	0.0566232	2.79576	-1.12728
		-12.52	-10.4808	-6.08	-0.34044	3.46794	-0.836275
		-12.5115	-10.64	-5.64	-0.69089	3.78412	-0.568432
		-12.5079	-10.86	-7.4	0.323622	1.92421	-1.30715
		-12.5049	-10.86	-5.2	-1.07192	4.058	-0.279683
		-12.4856	-11.52	-8.28	0.57981	0.612085	-1.46508
		-12.4805	-10.42	-6.3	-0.144716	3.29711	-0.937236
		-12.4707	-10.42	-6.52	0.00168054	3.0838	-1.03392
		-12.4592	-11.3	-8.06	0.563866	0.978554	-1.42635
		-12.4526	-14.38	-9.6	0.062976	-2.65592	-1.02516
		-12.446	-15.48	-5.64	-2.9781	0.420302	1.22326
		-12.445	-11.08	-7.84	0.539671	1.34494	-1.39494
		-12.4424	-10.64	-7.18	0.334102	2.29093	-1.245
		-12.4213	-11.74	-8.72	0.796735	0.0328303	-1.55209
		-12.4162	-13.28	-9.38	0.47763	-1.67771	-1.29913
		-12.4154	-12.18	-4.32	-2.20634	3.99457	0.662123
		-12.4067	-10.86	-7.62	0.531757	1.71149	-1.3491
		-12.4009	-17.68	-8.72	-2.05081	-4.09588	0.610882
		-12.3871	-11.52	-8.5	0.786089	0.399351	-1.50867
		-12.3722	-17.46	-8.94	-1.7857	-4.15615	0.445835
		-12.3656	-17.46	-7.84	-2.48003	-3.08922	0.96262
		-12.3546	-11.96	-8.94	0.875566	-0.333032	-1.53506
		-12.345	-17.68	-8.5	-2.15281	-3.88214	0.746923
		-12.3087	-14.82	-5.2	-2.84702	1.30671	1.27158
		-12.3058	-15.92	-6.3	-2.67614	-0.524755	1.15877
		-12.3	-17.6105	-8.28	-2.22869	-3.62014	0.851246
		-12.3	-17.3938	-8.94	-1.70505	-4.10967	0.465102
		-12.3	-17.24	-9.05533	-1.55769	-4.11462	0.355641
		-12.3	-17.02	-9.23707	-1.33627	-4.13797	0.191256
		-12.3	-16.8	-9.42929	-1.10818	-4.17148	0.0219853
		-12.3	-16.58	-9.51886	-0.945302	-4.10544	-0.0994319
		-12.3	-16.4552	-6.74	-2.65052	-1.32352	1.15093
		-12.3	-16.36	-9.55253	-0.817937	-3.98517	-0.194787
		-12.3	-16.36	-6.65354	-2.65956	-1.17346	1.15675
		-12.3	-16.14	-9.59405	-0.685587	-3.87252	-0.2938
		-12.3	-16.14	-6.48874	-2.65828	-0.860697	1.15392
		-12.3	-15.92	-9.66497	-0.534561	-3.78838	-0.406519
		-12.3	-15.7	-9.70263	-0.404658	-3.67199	-0.503736
		-12.3	-15.7	-6.03221	-2.73635	-0.11207	1.20745
		-12.3	-15.571	-5.86	-2.78362	0.144612	1.24103
		-12.3	-15.48	-9.71145	-0.293083	-3.52762	-0.587503
		-12.3	-15.48	-5.7612	-2.80254	0.303704	1.25414
		-12.3	-15.3395	-5.64	-2.81187	0.51888	1.25979
		-12.3	-15.0673	-5.42	-2.82049	0.921494	1.26378
		-12.3	-15.04	-9.71339	-0.0798978	-3.22367	-0.747723
		-12.3	-14.82	-9.71589	0.0276674	-3.07318	-0.828547
		-12.3	-14.6	-9.7146	0.13282	-2.919	-0.9076
		-12.3	-14.6	-5.02101	-2.84885	1.63329	1.28059
		-12.3	-14.38	-9.69396	0.225683	-2.74606	-0.977635
		-12.3	-14.38	-4.87993	-2.8325	1.92304	1.26671
		-12.3	-14.16	-9.6505	0.304053	-2.55099	-1.03703
		-12.3	-14.16	-4.77026	-2.79619	2.18233	1.23818
		-12.3	-13.94	-4.6503	-2.76642	2.4516	1.21445
		-12.3	-13.9306	-9.6	0.382446	-2.34259	-1.09653
		-12.3	-13.72	-9.55977	0.458364	-2.15715	-1.15405
		-12.3	-13.72	-4.53155	-2.73588	2.71969	1.19015
		-12.3	-13.5	-4.40684	-2.70913	2.99357	1.16863
		-12.3	-13.28	-9.46775	0.611859	-1.76206	-1.27046
		-12.3	-13.28	-4.31902	-2.65895	3.23167	1.12992
		-12.3	-13.06	-4.2513	-2.59599	3.45027	1.08184
		-12.3	-13.0093	-9.38	0.68651	-1.48879	-1.32756
		-12.3	-12.84	-4.22694	-2.50549	3.62681	1.01353
		-12.3	-12.62	-9.26351	0.800036	-1.10521	-1.41421
		-12.3	-12.62	-4.2446	-2.38829	3.7626	0.925643
		-12.3	-12.3551	-9.16	0.861877	-0.820693	-1.46186
		-12.3	-12.3237	-4.32	-2.19767	3.89544	0.783207
		-12.3	-12.18	-9.09018	0.901879	-0.631259	-1.49272
		-12.3	-11.96	-4.37901	-1.98498	4.091	0.624009
		-12.3	-11.74	-8.8571	0.965759	-0.0993496	-1.54337
		-12.3	-11.74	-4.4095	-1.85964	4.21435	0.53014
		-12.3	-11.5855	-8.72	0.95308	0.141001	-1.53539
		-12.3	-11.52	-4.50409	-1.69358	4.27553	0.406383
		-12.3	-11.3	-8.32883	0.842119	0.718857	-1.4564
		-12.3	-11.2303	-4.76	-1.39146	4.22869	0.182184
		-12.3	-11.08	-8.07129	0.784491	1.12156	-1.41599
		-12.3	-11.08	-4.86532	-1.25215	4.23101	0.0786604
		-12.3	-10.9414	-4.98	-1.11255	4.21611	-0.0249772
		-12.3	-10.86	-7.80091	0.718704	1.53672	-1.3696
		-12.3	-10.86	-5.06689	-1.01812	4.18843	-0.0949699
		-12.3	-10.7439	-5.2	-0.877652	4.14001	-0.199053
		-12.3	-10.64	-5.34741	-0.733945	4.06928	-0.305407
		-12.3	-10.5871	-5.42	-0.662363	4.03562	-0.358393
		-12.3	-10.5799	-7.4	0.59892	2.12022	-1.28409
		-12.3	-10.4756	-7.18	0.509431	2.40614	-1.21931
		-12.3	-10.4736	-5.64	-0.46794	3.90113	-0.502048
		-12.3	-10.42	-7.03071	0.441372	2.58958	-1.16983
		-12.3	-10.3766	-5.86	-0.281457	3.75517	-0.639735
		-12.3	-10.3122	-6.74	0.308629	2.94648	-1.07334
		-12.3	-10.2932	-6.08	-0.101509	3.59979	-0.77251
		-12.3	-10.2527	-6.3	0.0577624	3.41457	-0.889743
		-12.2598	-12.4	-4.32	-2.20731	3.84266	0.834874
		-12.2571	-16.58	-6.96	-2.54189	-1.62333	1.11921
		-12.2482	-17.46	-8.06	-2.26101	-3.30184	0.930323
		-12.23	-10.2	-6.52	0.270164	3.23829	-0.969501
		-12.2178	-15.26	-5.64	-2.71809	0.57471	1.28016
		-12.204	-11.3	-8.5	1.01569	0.553465	-1.47873
		-12.1888	-17.46	-8.72	-1.80161	-3.94158	0.658202
		-12.1769	-17.02	-9.16	-1.3021	-4.06241	0.300887
		-12.1764	-16.8	-9.38	-1.05606	-4.12287	0.118933
		-12.1764	-12.62	-4.32	-2.25695	3.69028	0.964478
		-12.161	-17.24	-7.84	-2.23586	-2.93497	1.00548
		-12.1516	-17.24	-8.94	-1.53078	-4.00179	0.498224
		-12.1396	-17.46	-8.5	-1.90814	-3.72788	0.790221
		-12.1245	-10.2	-6.96	0.620944	2.81222	-1.11145
		-12.1042	-14.6	-5.2	-2.60296	1.46097	1.31433
		-12.0882	-13.28	-9.6	0.838882	-1.88895	-1.20533
		-12.08	-17.1703	-8.94	-1.44882	-3.95286	0.515865
		-12.08	-17.02	-9.09119	-1.28038	-3.99505	0.390965
		-12.08	-16.8	-9.33449	-1.01985	-4.0781	0.197881
		-12.08	-16.7469	-9.38	-0.965361	-4.08533	0.157437
		-12.08	-16.58	-9.48547	-0.817964	-4.07161	0.0478358
		-12.08	-16.36	-9.5471	-0.672835	-3.97847	-0.060555
		-12.08	-16.2188	-6.74	-2.38806	-1.15772	1.19701
		-12.08	-16.1753	-9.6	-0.550255	-3.90138	-0.152096
		-12.08	-15.92	-9.70202	-0.36247	-3.82289	-0.292094
		-12.08	-15.92	-6.49954	-2.39689	-0.716815	1.20093
		-12.08	-15.7	-9.74559	-0.228817	-3.71222	-0.392063
		-12.08	-15.5822	-6.08	-2.50069	-0.0751035	1.27421
		-12.08	-15.48	-9.75586	-0.116319	-3.56926	-0.476507
		-12.08	-15.48	-5.94297	-2.53851	0.128839	1.30109
		-12.08	-15.4057	-5.86	-2.55542	0.260966	1.31287
		-12.08	-15.1082	-5.64	-2.55188	0.681124	1.30772
		-12.08	-15.04	-9.76498	0.101426	-3.27227	-0.640074
		-12.08	-14.82	-9.78264	0.218621	-3.13648	-0.727965
		-12.08	-14.82	-5.42197	-2.55156	1.09292	1.30502
		-12.08	-14.38	-5.06602	-2.56573	1.74398	1.31165
		-12.08	-14.16	-9.77832	0.533799	-2.67352	-0.96492
		-12.08	-14.16	-4.94498	-2.53664	2.0143	1.28842
		-12.08	-13.8232	-4.76	-2.49192	2.42783	1.25271
		-12.08	-13.72	-9.69969	0.695804	-2.29143	-1.08758
		-12.08	-13.5	-4.59206	-2.44292	2.81536	1.21398
		-12.08	-13.06	-9.55574	0.922283	-1.69305	-1.25944
		-12.08	-13.06	-4.40928	-2.34708	3.29848	1.13989
		-12.08	-12.84	-4.37447	-2.26322	3.48516	1.07646
		-12.08	-12.62	-4.38047	-2.15343	3.63226	0.994002
		-12.08	-12.4	-9.36153	1.11683	-1.04592	-1.40787
		-12.08	-12.4	-4.40341	-2.03288	3.76293	0.903648
		-12.08	-12.18	-9.29326	1.17944	-0.826788	-1.4557
		-12.08	-12.18	-4.42091	-1.91579	3.89888	0.815836
		-12.08	-11.96	-9.19351	1.22204	-0.577115	-1.48885
		-12.08	-11.96	-4.43351	-1.80181	4.03958	0.730304
		-12.08	-11.74	-9.07828	1.25482	-0.312441	-1.51479
		-12.08	-11.74	-4.46857	-1.67357	4.1585	0.634301
		-12.08	-11.52	-4.57556	-1.49962	4.20764	0.504761
		-12.08	-11.2583	-4.76	-1.2564	4.21065	0.324026
		-12.08	-11.08	-8.48922	1.19854	0.717644	-1.47914
		-12.08	-11.08	-4.85943	-1.10734	4.23817	0.213108
		-12.08	-10.86	-8.1994	1.1204	1.15167	-1.42367
		-12.08	-10.86	-5.013	-0.903805	4.24213	0.0618528
		-12.08	-10.7667	-8.06	1.07677	1.3517	-1.39245
		-12.08	-10.64	-5.21377	-0.670286	4.20033	-0.111406
		-12.08	-10.5907	-7.84	1.0218	1.68742	-1.35362
		-12.08	-10.4809	-5.42	-0.462654	4.11088	-0.265146
		-12.08	-10.4269	-7.62	0.96095	2.01466	-1.31036
		-12.08	-10.351	-5.64	-0.260291	3.98784	-0.414769
		-12.08	-10.2892	-7.4	0.887538	2.32377	-1.25767
		-12.08	-10.2	-5.96044	0.0159954	3.78198	-0.618823
		-12.08	-10.139	-6.08	0.121307	3.70839	-0.696632
		-12.08	-10.0901	-6.74	0.564164	3.10229	-1.02206
		-12.08	-10.0784	-6.3	0.290281	3.53717	-0.821157
		-12.08	-10.0628	-6.52	0.437549	3.33463	-0.929369
		-12.0771	-10.2	-7.18	0.792686	2.59915	-1.18566
		-12.0667	-11.3	-8.72	1.24814	0.340984	-1.49911
		-12.0576	-11.52	-8.94	1.28806	-0.0252541	-1.51658
		-12.0537	-14.38	-9.82	0.472059	-2.8667	-0.888955
		-12.0504	-17.24	-8.06	-2.02143	-3.14762	0.969119
		-12.0487	-15.7	-6.3	-2.39654	-0.370158	1.23304
		-12.0468	-10.86	-8.28	1.19399	1.07371	-1.4414
		-12.0433	-14.6	-9.82	0.373082	-3.01955	-0.803093
		-12.0412	-16.36	-6.96	-2.2901	-1.469	1.16883
		-12.0167	-13.28	-4.54	-2.32726	3.01919	1.19651
		-12.0061	-17.24	-8.72	-1.57226	-3.78747	0.687925
		-11.9951	-9.97999	-6.74	0.674517	3.17936	-1.0111
		-11.9909	-9.97999	-6.52	0.537622	3.39277	-0.905994
		-11.9794	-10.86	-8.5	1.3793	0.86077	-1.50359
		-11.978	-9.97999	-6.96	0.825845	2.9661	-1.10341
		-11.9723	-17.24	-8.28	-1.82898	-3.36049	0.913268
		-11.9678	-10.2	-5.86	0.0279628	3.88013	-0.504818
		-11.9601	-17.24	-8.5	-1.68094	-3.57379	0.818037
		-11.9489	-14.82	-9.82	0.330892	-3.17186	-0.666887
		-11.9467	-17.02	-8.94	-1.28644	-3.84754	0.541241
		-11.939	-9.97999	-7.18	0.991923	2.75298	-1.18264
		-11.9335	-11.74	-4.54	-1.52926	4.09017	0.688708
		-11.928	-9.97999	-6.3	0.440329	3.60655	-0.765781
		-11.9131	-10.2	-7.62	1.18295	2.17347	-1.29262
		-11.9083	-10.64	-8.28	1.39349	1.22753	-1.43814
		-11.9041	-11.3	-8.94	1.4977	0.128667	-1.50433
		-11.8861	-13.94	-4.98	-2.2775	2.13453	1.30851
		-11.8807	-10.86	-8.72	1.58567	0.648037	-1.5471
		-11.8776	-12.62	-4.54	-1.91539	3.47886	1.04082
		-11.8611	-11.96	-4.54	-1.58636	3.93772	0.811695
		-11.86	-17.1049	-8.28	-1.68804	-3.26584	0.931585
		-11.86	-17.0396	-8.06	-1.79637	-3.00711	1.01053
		-11.86	-16.7951	-9.16	-0.979804	-3.90404	0.409168
		-11.86	-16.7757	-7.62	-1.94873	-2.39687	1.12008
		-11.86	-16.58	-9.40939	-0.717745	-3.99639	0.215006
		-11.86	-16.5687	-7.4	-1.98881	-2.03966	1.14772
		-11.86	-16.36	-9.52247	-0.539932	-3.95315	0.0826289
		-11.86	-16.3552	-7.18	-2.0257	-1.67785	1.17297
		-11.86	-16.1584	-6.96	-2.07065	-1.32766	1.20427
		-11.86	-16.1559	-9.6	-0.392379	-3.88649	-0.027405
		-11.86	-15.92	-9.7051	-0.211961	-3.82444	-0.161831
		-11.86	-15.7	-9.75261	-0.0758064	-3.7176	-0.263636
		-11.86	-15.7	-6.48844	-2.14942	-0.551695	1.25815
		-11.86	-15.5497	-6.3	-2.19672	-0.264447	1.29158
		-11.86	-15.48	-9.76617	0.0387859	-3.57783	-0.349617
		-11.86	-15.3984	-6.08	-2.26359	0.0541063	1.33936
		-11.86	-15.26	-9.77489	0.150295	-3.43336	-0.433335
		-11.86	-15.2025	-5.86	-2.30899	0.403636	1.371
		-11.86	-15.04	-9.79832	0.271157	-3.30317	-0.523918
		-11.86	-14.8831	-5.64	-2.29491	0.839	1.35793
		-11.86	-14.6	-9.90183	0.548867	-3.09773	-0.731491
		-11.86	-14.5796	-5.42	-2.28848	1.26333	1.35061
		-11.86	-14.38	-9.91892	0.665696	-2.96138	-0.819114
		-11.86	-14.38	-5.27902	-2.28187	1.53884	1.34405
		-11.86	-14.16	-9.90122	0.760431	-2.7913	-0.890522
		-11.86	-13.94	-9.86102	0.840862	-2.59938	-0.951433
		-11.86	-13.72	-9.82199	0.922046	-2.4086	-1.0129
		-11.86	-13.5	-9.79432	1.01044	-2.22885	-1.07965
		-11.86	-13.28	-9.76136	1.09548	-2.04397	-1.14395
		-11.86	-13.28	-4.65323	-2.14953	2.91039	1.23751
		-11.86	-13.06	-9.71136	1.16969	-1.84254	-1.20029
		-11.86	-13.06	-4.5971	-2.07921	3.11775	1.18402
		-11.86	-12.84	-4.5689	-1.99115	3.29802	1.11751
		-11.86	-12.62	-9.58829	1.30346	-1.41734	-1.30223
		-11.86	-12.4	-9.54235	1.38025	-1.21986	-1.36047
		-11.86	-12.4	-4.54111	-1.79685	3.63081	0.971151
		-11.86	-12.18	-9.48223	1.44804	-1.00863	-1.4121
		-11.86	-11.9236	-9.38	1.50658	-0.731294	-1.45725
		-11.86	-11.74	-9.29642	1.54195	-0.522574	-1.48478
		-11.86	-11.52	-4.65479	-1.30074	4.13223	0.599523
		-11.86	-11.3282	-4.76	-1.14151	4.16352	0.481027
		-11.86	-11.08	-8.86778	1.58758	0.351919	-1.52392
		-11.86	-11.08	-4.86869	-0.952907	4.23062	0.34049
		-11.86	-10.8834	-4.98	-0.787471	4.25934	0.217396
		-11.86	-10.64	-5.14751	-0.563832	4.26603	0.0511878
		-11.86	-10.5874	-5.2	-0.505159	4.25167	0.00767875
		-11.86	-10.42	-5.43605	-0.274555	4.1391	-0.162991
		-11.86	-10.2869	-5.64	-0.0808822	4.0338	-0.306263
		-11.86	-10.2	-5.78566	0.0535149	3.95293	-0.405639
		-11.86	-10.1491	-5.86	0.125268	3.91623	-0.458734
		-11.86	-9.97999	-6.19536	0.419759	3.70849	-0.676303
		-11.86	-9.93051	-6.3	0.510066	3.64139	-0.743001
		-11.86	-9.85464	-6.52	0.686374	3.48075	-0.87304
		-11.8562	-17.02	-8.72	-1.36506	-3.63357	0.698003
		-11.8517	-10.42	-8.06	1.39795	1.5942	-1.38133
		-11.8505	-9.97999	-7.4	1.19145	2.54018	-1.23222
		-11.8497	-12.18	-4.54	-1.6846	3.78488	0.898206
		-11.8478	-11.52	-9.16	1.56949	-0.237263	-1.49355
		-11.8395	-13.5	-4.76	-2.17387	2.65405	1.27964
		-11.839	-15.92	-6.74	-2.08139	-0.948464	1.23311
		-11.8305	-10.64	-8.5	1.58582	1.01466	-1.4941
		-11.8118	-16.58	-9.38	-0.703898	-3.96757	0.257535
		-11.8094	-14.16	-5.2	-2.19192	1.76873	1.33152
		-11.8088	-9.75999	-6.74	0.906289	3.3335	-0.97923
		-11.8086	-9.75999	-6.96	1.04616	3.12012	-1.0817
		-11.8019	-17.02	-8.5	-1.46815	-3.41984	0.83308
		-11.7637	-9.75999	-7.18	1.21626	2.90704	-1.15736
		-11.7608	-9.97999	-6.08	0.413423	3.82102	-0.563165
		-11.753	-10.42	-8.28	1.60437	1.38146	-1.4248
		-11.7515	-9.75999	-6.52	0.805242	3.54725	-0.842344
		-11.747	-9.97999	-7.62	1.40106	2.32747	-1.27285
		-11.7282	-16.8	-8.94	-1.03294	-3.69319	0.592367
		-11.7278	-16.8	-7.84	-1.73141	-2.6263	1.10548
		-11.7226	-10.64	-8.72	1.79842	0.801989	-1.53209
		-11.6684	-9.75999	-7.4	1.42038	2.69428	-1.20287
		-11.6681	-10.86	-8.94	1.86903	0.436047	-1.52235
		-11.6644	-16.8	-8.72	-1.12962	-3.4794	0.733126
		-11.6545	-10.42	-8.5	1.81061	1.16873	-1.46842
		-11.6409	-15.92	-6.96	-1.80785	-1.16055	1.24915
		-11.64	-16.8307	-8.5	-1.26766	-3.2872	0.861442
		-11.64	-16.7182	-8.94	-0.933955	-3.63576	0.615581
		-11.64	-16.6216	-9.16	-0.747664	-3.78199	0.478038
		-11.64	-16.5402	-7.62	-1.68678	-2.2318	1.16654
		-11.64	-16.4579	-9.38	-0.529061	-3.8816	0.316209
		-11.64	-16.36	-9.4574	-0.43272	-3.88859	0.244667
		-11.64	-16.3431	-7.4	-1.73156	-1.88138	1.19772
		-11.64	-16.14	-9.57397	-0.252688	-3.84874	0.110661
		-11.64	-16.1313	-7.18	-1.76931	-1.5208	1.2236
		-11.64	-15.92	-9.68024	-0.079203	-3.79889	-0.0185403
		-11.64	-15.7	-9.7394	0.0643558	-3.70335	-0.125779
		-11.64	-15.48	-9.76585	0.18713	-3.57608	-0.217765
		-11.64	-15.3781	-6.3	-1.96553	-0.143771	1.36116
		-11.64	-15.26	-9.79287	0.310272	-3.44937	-0.310021
		-11.64	-15.202	-6.08	-2.02046	0.192021	1.39996
		-11.64	-15.147	-9.82	0.38195	-3.39712	-0.363591
		-11.64	-14.9886	-5.86	-2.05742	0.553732	1.42526
		-11.64	-14.82	-9.91954	0.60269	-3.26638	-0.528388
		-11.64	-14.82	-5.73924	-2.0529	0.788065	1.4205
		-11.64	-14.6	-9.96024	0.734522	-3.15294	-0.627021
		-11.64	-14.38	-9.97487	0.849794	-3.01421	-0.713501
		-11.64	-14.38	-5.47621	-2.00805	1.34902	1.38382
		-11.64	-14.2741	-5.42	-1.99273	1.47716	1.37167
		-11.64	-14.16	-9.96937	0.952271	-2.85595	-0.790591
		-11.64	-13.94	-9.95053	1.04628	-2.68476	-0.861465
		-11.64	-13.72	-9.93482	1.14228	-2.51661	-0.9338
		-11.64	-13.72	-5.02133	-1.97909	2.24896	1.35691
		-11.64	-13.6544	-4.98	-1.97375	2.33465	1.35243
		-11.64	-13.5	-9.92352	1.24107	-2.35273	-1.00819
		-11.64	-13.5	-4.8908	-1.95604	2.52849	1.33811
		-11.64	-13.28	-9.8988	1.33135	-2.17583	-1.07632
		-11.64	-13.28	-4.82116	-1.8943	2.74895	1.29092
		-11.64	-13.06	-9.85083	1.40685	-1.97638	-1.13361
		-11.64	-13.06	-4.77996	-1.8145	2.94182	1.23047
		-11.64	-12.9299	-9.82	1.44993	-1.85604	-1.16635
		-11.64	-12.62	-9.76021	1.56123	-1.58265	-1.25068
		-11.64	-12.62	-4.7055	-1.64985	3.31988	1.10587
		-11.64	-12.4	-9.70867	1.63446	-1.37974	-1.30631
		-11.64	-12.4	-4.66645	-1.56868	3.51068	1.04442
		-11.64	-12.18	-4.64617	-1.47559	3.68327	0.974217
		-11.64	-11.96	-9.57705	1.7628	-0.946242	-1.40426
		-11.64	-11.96	-4.64759	-1.36871	3.83482	0.893897
		-11.64	-11.74	-9.50756	1.82463	-0.725928	-1.45152
		-11.64	-11.74	-4.67779	-1.24355	3.95844	0.800158
		-11.64	-11.52	-9.38753	1.85435	-0.456586	-1.47522
		-11.64	-11.52	-4.75484	-1.08863	4.03663	0.684579
		-11.64	-11.3	-9.23847	1.86564	-0.159095	-1.48538
		-11.64	-11.3	-4.83526	-0.931562	4.11155	0.567429
		-11.64	-11.08	-4.90829	-0.779199	4.19365	0.453728
		-11.64	-10.86	-5.00481	-0.611904	4.25295	0.32907
		-11.64	-10.64	-8.80718	1.90958	0.717972	-1.52328
		-11.64	-10.64	-5.12958	-0.426665	4.28485	0.191243
		-11.64	-10.5672	-5.2	-0.34689	4.26712	0.132075
		-11.64	-10.4112	-5.42	-0.131941	4.16225	-0.0270093
		-11.64	-10.2	-8.13087	1.6919	1.67976	-1.3673
		-11.64	-10.2	-5.70398	0.150176	4.03359	-0.235858
		-11.64	-10.0711	-5.86	0.311386	3.97187	-0.355271
		-11.64	-9.97999	-7.80181	1.58883	2.15183	-1.29354
		-11.64	-9.91682	-6.08	0.525454	3.86572	-0.513692
		-11.64	-9.75999	-6.36354	0.781124	3.69973	-0.702666
		-11.64	-9.66013	-6.52	0.928621	3.61739	-0.811767
		-11.64	-9.6306	-7.18	1.36212	2.99778	-1.13016
		-11.6294	-16.8	-8.06	-1.52526	-2.83904	1.06178
		-11.6202	-12.84	-4.76	-1.70786	3.11424	1.17195
		-11.5948	-9.53999	-6.96	1.2965	3.27444	-1.03336
		-11.5935	-14.6	-5.64	-1.97857	1.03754	1.41495
		-11.589	-15.7	-6.74	-1.8066	-0.793913	1.30312
		-11.5834	-9.53999	-6.74	1.16446	3.48789	-0.923958
		-11.5805	-16.8	-8.28	-1.35245	-3.0521	0.988514
		-11.5793	-11.08	-9.16	1.96272	0.070329	-1.49215
		-11.5656	-9.75999	-6.3	0.791018	3.76184	-0.628486
		-11.5638	-9.75999	-7.62	1.63077	2.48159	-1.24282
		-11.5351	-16.58	-7.84	-1.49535	-2.47213	1.14116
		-11.4964	-16.36	-9.38	-0.384901	-3.81259	0.366733
		-11.4882	-16.58	-8.94	-0.764876	-3.5387	0.656414
		-11.4764	-11.96	-4.76	-1.18685	3.72686	0.93941
		-11.455	-13.28	-4.98	-1.66848	2.5961	1.32761
		-11.4449	-16.58	-8.72	-0.875412	-3.32505	0.784886
		-11.444	-13.72	-5.2	-1.73326	2.07695	1.39093
		-11.4407	-16.58	-8.06	-1.29186	-2.68489	1.09509
		-11.4317	-11.08	-4.98	-0.592977	4.12545	0.545004
		-11.42	-16.4578	-9.16	-0.520227	-3.66673	0.550444
		-11.42	-16.3101	-9.38	-0.309303	-3.77741	0.394385
		-11.42	-16.2884	-7.62	-1.4169	-2.05529	1.20704
		-11.42	-16.14	-9.51088	-0.144218	-3.78611	0.271776
		-11.42	-16.1178	-7.4	-1.47449	-1.72335	1.24785
		-11.42	-15.92	-9.61964	0.0308492	-3.73868	0.141413
		-11.42	-15.9114	-7.18	-1.51485	-1.36655	1.2757
		-11.42	-15.7	-9.70285	0.189687	-3.66647	0.0229614
		-11.42	-15.7	-6.93043	-1.57153	-0.977513	1.31549
		-11.42	-15.5819	-6.74	-1.63562	-0.710728	1.36151
		-11.42	-15.48	-9.75678	0.329922	-3.56585	-0.0818379
		-11.42	-15.4197	-6.52	-1.69725	-0.384614	1.40535
		-11.42	-15.26	-9.81468	0.472681	-3.46909	-0.18849
		-11.42	-15.2109	-6.3	-1.73643	-0.0260966	1.43231
		-11.42	-15.04	-9.90423	0.635542	-3.40302	-0.309895
		-11.42	-15.0125	-6.08	-1.78063	0.325169	1.46305
		-11.42	-14.82	-9.96352	0.779182	-3.30761	-0.417193
		-11.42	-14.82	-5.90225	-1.8008	0.631399	1.47621
		-11.42	-14.6	-9.9931	0.90395	-3.18338	-0.510642
		-11.42	-14.6	-5.75797	-1.78648	0.924257	1.46381
		-11.42	-14.38	-10.0109	1.02126	-3.04776	-0.598617
		-11.42	-14.38	-5.64617	-1.75152	1.18561	1.43628
		-11.42	-14.16	-10.0179	1.13163	-2.90156	-0.681502
		-11.42	-14.16	-5.5272	-1.72113	1.45392	1.41209
		-11.42	-13.9728	-5.42	-1.69906	1.68801	1.39429
		-11.42	-13.72	-9.99443	1.32869	-2.57298	-0.829888
		-11.42	-13.5	-9.98823	1.43073	-2.41405	-0.906658
		-11.42	-13.5	-5.07974	-1.68746	2.34667	1.38173
		-11.42	-13.28	-9.9773	1.52976	-2.25053	-0.981217
		-11.42	-13.06	-9.95781	1.62336	-2.0787	-1.05179
		-11.42	-13.06	-4.95413	-1.5553	2.77433	1.28097
		-11.42	-12.84	-9.93563	1.71524	-1.90428	-1.12111
		-11.42	-12.84	-4.89178	-1.48894	2.98773	1.23038
		-11.42	-12.62	-9.90271	1.8003	-1.71942	-1.18541
		-11.42	-12.62	-4.84915	-1.41004	3.182	1.1706
		-11.42	-12.4	-9.84698	1.87088	-1.51245	-1.23909
		-11.42	-12.4	-4.81945	-1.32293	3.36372	1.10479
		-11.42	-12.18	-9.7845	1.93716	-1.29894	-1.28962
		-11.42	-12.18	-4.80261	-1.22766	3.53298	1.03298
		-11.42	-11.74	-9.68596	2.08651	-0.897517	-1.40299
		-11.42	-11.74	-4.82127	-1.00385	3.82071	0.864966
		-11.42	-11.52	-9.60668	2.14212	-0.667704	-1.44569
		-11.42	-11.52	-4.86738	-0.868581	3.92891	0.763811
		-11.42	-11.3	-9.49978	2.18019	-0.411101	-1.47551
		-11.42	-11.08	-9.34358	2.18694	-0.106687	-1.48234
		-11.42	-10.86	-5.04142	-0.440096	4.21888	0.443702
		-11.42	-10.64	-5.15641	-0.261072	4.26027	0.310436
		-11.42	-10.5931	-5.2	-0.210786	4.2506	0.27313
		-11.42	-10.5421	-8.94	2.18966	0.658624	-1.48895
		-11.42	-10.42	-8.84907	2.19072	0.8317	-1.49077
		-11.42	-10.42	-5.41678	0.0103093	4.16065	0.109391
		-11.42	-10.2887	-8.72	2.17197	1.04815	-1.47814
		-11.42	-10.2	-5.6745	0.280004	4.06361	-0.0904171
		-11.42	-10.1371	-8.5	2.10521	1.36686	-1.43044
		-11.42	-10.0273	-5.86	0.481036	4.00375	-0.239429
		-11.42	-9.97999	-8.20985	1.9966	1.75751	-1.35208
		-11.42	-9.88402	-8.06	1.94763	1.96956	-1.31696
		-11.42	-9.84905	-6.08	0.706654	3.91426	-0.406533
		-11.42	-9.75999	-6.20439	0.828576	3.85552	-0.496772
		-11.42	-9.72058	-7.84	1.8866	2.29654	-1.27357
		-11.42	-9.59663	-7.62	1.80655	2.59608	-1.21589
		-11.42	-9.53999	-7.48754	1.74969	2.76391	-1.17464
		-11.42	-9.50001	-6.52	1.1543	3.73012	-0.738042
		-11.42	-9.41547	-7.18	1.6143	3.14875	-1.07635
		-11.42	-9.40103	-6.74	1.34174	3.58555	-0.876449
		-11.42	-9.37804	-6.96	1.49257	3.38815	-0.987336
		-11.4164	-10.86	-9.16	2.17869	0.224312	-1.47429
		-11.407	-16.58	-8.5	-0.989557	-3.11142	0.91016
		-11.3883	-16.58	-8.28	-1.11671	-2.89792	1.0239
		-11.3625	-16.36	-7.84	-1.2728	-2.31808	1.16484
		-11.3185	-11.3	-9.6	2.3124	-0.507643	-1.46147
		-11.3171	-14.38	-10.04	1.1092	-3.07527	-0.550559
		-11.3063	-12.84	-4.98	-1.35614	2.90291	1.25729
		-11.2945	-9.53999	-7.84	2.05835	2.42289	-1.26382
		-11.2943	-11.3	-4.98	-0.606215	3.97343	0.706878
		-11.2806	-16.14	-7.62	-1.25129	-1.95125	1.23678
		-11.2707	-13.72	-10.04	1.45847	-2.61621	-0.761745
		-11.2667	-16.36	-8.06	-1.06835	-2.53083	1.11964
		-11.2554	-10.64	-9.16	2.39338	0.378282	-1.45756
		-11.2521	-12.62	-4.98	-1.21353	3.05618	1.21012
		-11.2411	-16.36	-8.94	-0.492072	-3.38417	0.724659
		-11.2404	-9.75999	-8.28	2.26838	1.84357	-1.35694
		-11.2386	-13.28	-10.04	1.6921	-2.31016	-0.901838
		-11.2266	-16.36	-8.72	-0.621999	-3.1707	0.835941
		-11.2189	-16.36	-8.28	-0.896356	-2.7439	1.04565
		-11.2164	-16.36	-8.5	-0.754897	-2.95726	0.944589
		-11.2162	-11.52	-4.98	-0.659438	3.82102	0.833303
		-11.2157	-13.06	-10.04	1.81354	-2.15709	-0.967787
		-11.2	-16.2855	-9.16	-0.288647	-3.54549	0.619735
		-11.2	-16.1766	-7.84	-1.07473	-2.18952	1.1957
		-11.2	-16.14	-9.40265	-0.0644166	-3.67971	0.45393
		-11.2	-15.92	-9.54242	0.130347	-3.66235	0.309113
		-11.2	-15.7	-9.64581	0.302006	-3.60971	0.181252
		-11.2	-15.695	-7.18	-1.26204	-1.21466	1.32903
		-11.2	-15.5246	-6.96	-1.31971	-0.882842	1.3699
		-11.2	-15.48	-9.73512	0.464713	-3.54341	0.05996
		-11.2	-15.3928	-6.74	-1.39598	-0.577853	1.42474
		-11.2	-15.2689	-9.82	0.620328	-3.47899	-0.0560507
		-11.2	-15.2291	-6.52	-1.4569	-0.250715	1.46805
		-11.2	-15.04	-9.93005	0.800498	-3.42663	-0.190234
		-11.2	-15.04	-6.31862	-1.49372	0.0760774	1.49345
		-11.2	-14.82	-9.99416	0.947197	-3.33589	-0.299777
		-11.2	-14.82	-6.10543	-1.52317	0.435766	1.51318
		-11.2	-14.6	-10.0382	1.08114	-3.22567	-0.399959
		-11.2	-14.6	-5.94712	-1.51777	0.742235	1.50733
		-11.2	-14.4311	-5.86	-1.49176	0.944124	1.4868
		-11.2	-14.16	-10.0989	1.33167	-2.97872	-0.587584
		-11.2	-14.0136	-5.64	-1.43039	1.44773	1.43818
		-11.2	-13.72	-5.43798	-1.4173	1.84773	1.42607
		-11.2	-13.28	-5.21438	-1.3474	2.37044	1.371
		-11.2	-12.84	-10.0269	1.92175	-1.99133	-1.03194
		-11.2	-12.4	-9.95362	2.08718	-1.61445	-1.15711
		-11.2	-12.4	-5.00552	-1.05617	3.18468	1.14974
		-11.2	-12.18	-9.91072	2.16589	-1.41992	-1.21676
		-11.2	-12.18	-4.99063	-0.959661	3.35205	1.07702
		-11.2	-11.96	-9.86256	2.24128	-1.22028	-1.27397
		-11.2	-11.74	-9.81701	2.31831	-1.02318	-1.33239
		-11.2	-11.52	-9.7705	2.39474	-0.825158	-1.39036
		-11.2	-11.3	-9.69971	2.45575	-0.603575	-1.43702
		-11.2	-11.3	-5.01388	-0.520989	3.94118	0.747555
		-11.2	-11.08	-5.0386	-0.399308	4.07012	0.656372
		-11.2	-10.86	-9.40484	2.48038	-0.011747	-1.45886
		-11.2	-10.86	-5.08628	-0.263044	4.1768	0.554486
		-11.2	-10.64	-5.21804	-0.0733695	4.20193	0.413404
		-11.2	-10.4451	-5.42	0.148802	4.14151	0.248687
		-11.2	-10.42	-9.07949	2.48565	0.60965	-1.46649
		-11.2	-10.2349	-5.64	0.389842	4.07428	0.0699921
		-11.2	-10.0195	-8.72	2.45018	1.23668	-1.4439
		-11.2	-9.97999	-5.89696	0.675851	4.00221	-0.142086
		-11.2	-9.84612	-8.5	2.39396	1.57059	-1.40412
		-11.2	-9.75999	-6.13949	0.935899	3.9199	-0.334815
		-11.2	-9.53999	-8.03559	2.24639	2.23381	-1.29845
		-11.2	-9.53999	-6.36926	1.18784	3.84996	-0.521593
		-11.2	-9.43143	-7.84	2.17444	2.49896	-1.24657
		-11.2	-9.40324	-6.52	1.34947	3.79882	-0.641381
		-11.2	-9.31999	-7.46878	1.9923	2.93647	-1.11385
		-11.2	-9.27195	-6.74	1.55247	3.67671	-0.791487
		-11.2	-9.23986	-7.18	1.84744	3.27225	-1.00823
		-11.2	-9.22361	-6.96	1.71551	3.49693	-0.911554
		-11.1906	-11.96	-4.98	-0.854088	3.51534	1.00795
		-11.1838	-11.08	-9.6	2.50931	-0.353845	-1.4605
		-11.183	-11.74	-4.98	-0.74298	3.66831	0.932848
		-11.1716	-10.2	-8.94	2.5222	0.898046	-1.46411
		-11.1707	-16.14	-9.38	-0.0589934	-3.65755	0.482059
		-11.0871	-9.53999	-8.28	2.4779	1.99749	-1.3448
		-11.0856	-9.31999	-7.84	2.30538	2.57717	-1.21842
		-11.0839	-12.62	-10.04	2.11449	-1.85039	-1.0482
		-11.0668	-16.14	-8.06	-0.827434	-2.37661	1.15961
		-11.0655	-10.64	-9.38	2.6614	0.166144	-1.44642
		-11.064	-15.7	-9.6	0.364728	-3.56439	0.284022
		-11.0375	-16.14	-9.16	-0.108816	-3.4433	0.664357
		-11.0189	-16.14	-8.28	-0.655288	-2.58967	1.08576
		-11.0115	-16.14	-8.94	-0.231062	-3.22976	0.78245
		-11.0083	-16.14	-8.5	-0.508414	-2.80298	0.9895
		-10.98	-15.9768	-9.38	0.148334	-3.5429	0.537118
		-10.98	-15.92	-9.43015	0.207575	-3.55202	0.493156
		-10.98	-15.7	-9.57133	0.403237	-3.53603	0.347679
		-10.98	-15.6771	-7.4	-0.965124	-1.41419	1.3517
		-10.98	-15.48	-9.69543	0.588053	-3.50348	0.210162
		-10.98	-15.2448	-9.82	0.780498	-3.46079	0.0669164
		-10.98	-15.1659	-6.74	-1.13815	-0.418729	1.4743
		-10.98	-15.04	-9.93698	0.953448	-3.43191	-0.0617617
		-10.98	-14.9981	-6.52	-1.19706	-0.0886953	1.5161
		-10.98	-14.82	-10.0229	1.11398	-3.36228	-0.181456
		-10.98	-14.82	-6.33473	-1.22895	0.214804	1.53798
		-10.98	-14.6	-10.107	1.27344	-3.29102	-0.300362
		-10.98	-14.6	-6.16885	-1.22836	0.528615	1.53566
		-10.98	-14.38	-10.1543	1.40943	-3.18393	-0.402052
		-10.98	-14.38	-6.05877	-1.19231	0.788303	1.50732
		-10.98	-14.16	-10.1694	1.525	-3.04566	-0.488752
		-10.98	-14.16	-5.94379	-1.15938	1.05274	1.48127
		-10.98	-14.0147	-5.86	-1.14263	1.23499	1.46773
		-10.98	-13.94	-10.1642	1.6277	-2.88774	-0.566002
		-10.98	-13.72	-10.1563	1.7286	-2.72707	-0.641936
		-10.98	-13.5	-5.50908	-1.11761	1.93312	1.44496
		-10.98	-13.28	-10.1538	1.93897	-2.41882	-0.800091
		-10.98	-13.28	-5.41601	-1.07076	2.17631	1.4087
		-10.98	-13.06	-10.151	2.04317	-2.26318	-0.878442
		-10.98	-13.06	-5.32546	-1.0223	2.41705	1.37125
		-10.98	-12.84	-10.132	2.1371	-2.09187	-0.949258
		-10.98	-12.84	-5.24828	-0.96536	2.64483	1.32758
		-10.98	-12.62	-5.20092	-0.88947	2.84368	1.27
		-10.98	-12.4141	-10.04	2.28383	-1.70656	-1.06059
		-10.98	-12.18	-5.1429	-0.714378	3.2058	1.13773
		-10.98	-11.96	-9.96302	2.45365	-1.31629	-1.18911
		-10.98	-11.96	-5.10548	-0.632175	3.39501	1.07552
		-10.98	-11.74	-9.93837	2.54396	-1.13946	-1.25727
		-10.98	-11.74	-5.08449	-0.53953	3.56829	1.00565
		-10.98	-11.52	-9.90442	2.62837	-0.953615	-1.3211
		-10.98	-11.52	-5.08221	-0.435006	3.72342	0.927057
		-10.98	-11.3	-9.84566	2.69702	-0.743704	-1.37336
		-10.98	-11.3	-5.08886	-0.324808	3.8699	0.8443
		-10.98	-11.08	-5.10418	-0.209097	4.00795	0.757498
		-10.98	-10.86	-9.66575	2.79468	-0.263368	-1.4488
		-10.98	-10.86	-5.15988	-0.0677383	4.10685	0.651874
		-10.98	-10.767	-9.6	2.79771	-0.134956	-1.45182
		-10.98	-10.64	-5.29961	0.127002	4.12425	0.507074
		-10.98	-10.42	-5.50146	0.361206	4.08139	0.333312
		-10.98	-10.2	-5.70037	0.593538	4.0414	0.160924
		-10.98	-9.97999	-8.9332	2.75322	1.05881	-1.42591
		-10.98	-9.97999	-5.90484	0.829409	3.996	-0.0140613
		-10.98	-9.75999	-6.1255	1.07556	3.9349	-0.196593
		-10.98	-9.74771	-8.72	2.72967	1.42705	-1.41061
		-10.98	-9.58257	-6.3	1.27188	3.88898	-0.342184
		-10.98	-9.3662	-6.52	1.51586	3.826	-0.523093
		-10.98	-9.31999	-6.57875	1.57545	3.80114	-0.567215
		-10.98	-9.31059	-8.06	2.52096	2.37102	-1.26119
		-10.98	-9.23449	-7.84	2.41786	2.63729	-1.18618
		-10.98	-9.20528	-6.74	1.73314	3.72448	-0.683924
		-10.98	-9.14474	-7.4	2.18157	3.12643	-1.01354
		-10.98	-9.13112	-6.96	1.90862	3.56265	-0.813341
		-10.98	-9.11682	-7.18	2.05527	3.35921	-0.921086
		-10.9702	-9.53999	-8.5	2.69662	1.78487	-1.37737
		-10.9601	-10.2	-9.16	2.80474	0.686049	-1.44009
		-10.9411	-12.4	-5.2	-0.757796	2.99775	1.21407
		-10.9353	-13.94	-5.86	-1.07645	1.28722	1.46743
		-10.9352	-15.26	-6.96	-1.01345	-0.697185	1.4326
		-10.9258	-10.42	-9.38	2.86172	0.319976	-1.44244
		-10.895	-9.31999	-8.28	2.71361	2.15166	-1.30945
		-10.8928	-9.09999	-6.96	1.98249	3.58486	-0.772415
		-10.8784	-12.18	-10.04	2.46518	-1.54321	-1.08451
		-10.8577	-14.6	-6.3	-1.06249	0.402211	1.54771
		-10.8426	-9.53999	-8.72	2.92248	1.57233	-1.4036
		-10.8349	-14.82	-6.52	-1.0133	0.0360629	1.53845
		-10.8032	-9.75999	-8.94	2.98291	1.20629	-1.40288
		-10.7991	-11.96	-10.04	2.62469	-1.38977	-1.1167
		-10.786	-9.31999	-8.5	2.92695	1.939	-1.34677
		-10.76	-15.8917	-8.5	-0.221121	-2.62876	1.04824
		-10.76	-15.8909	-8.94	0.0587668	-3.05497	0.842833
		-10.76	-15.7719	-9.38	0.395609	-3.39901	0.594612
		-10.76	-15.7	-9.44803	0.473463	-3.41501	0.536861
		-10.76	-15.48	-9.61181	0.683485	-3.42094	0.380846
		-10.76	-15.26	-9.76816	0.888781	-3.41966	0.228299
		-10.76	-15.2549	-7.18	-0.752927	-0.905873	1.43307
		-10.76	-15.0651	-6.96	-0.801267	-0.56058	1.46692
		-10.76	-15.04	-9.92564	1.0948	-3.41948	0.0752248
		-10.76	-14.82	-10.0339	1.26953	-3.37153	-0.0548922
		-10.76	-14.6	-10.1366	1.44073	-3.3182	-0.182421
		-10.76	-14.38	-10.1856	1.57786	-3.21284	-0.284938
		-10.76	-14.38	-6.30578	-0.886842	0.550159	1.52386
		-10.76	-14.16	-10.1999	1.69292	-3.0738	-0.371265
		-10.76	-14.16	-6.19468	-0.851447	0.810839	1.496
		-10.76	-13.94	-10.2034	1.80115	-2.92432	-0.452578
		-10.76	-13.94	-6.0513	-0.836557	1.10282	1.48319
		-10.76	-13.72	-10.2071	1.90945	-2.77495	-0.533939
		-10.76	-13.72	-5.87861	-0.840283	1.42323	1.48404
		-10.76	-13.5	-10.2103	2.01746	-2.62514	-0.615091
		-10.76	-13.243	-5.64	-0.762094	1.98621	1.42257
		-10.76	-12.7782	-5.42	-0.677965	2.52266	1.35685
		-10.76	-12.62	-5.35573	-0.642574	2.69497	1.32953
		-10.76	-12.4	-5.31019	-0.565528	2.89206	1.2711
		-10.76	-11.96	-5.25625	-0.387843	3.25022	1.13693
		-10.76	-11.74	-10.0285	2.74979	-1.22547	-1.1676
		-10.76	-11.74	-5.23182	-0.297389	3.42683	1.06866
		-10.76	-11.52	-5.22152	-0.197956	3.58974	0.993809
		-10.76	-11.3	-9.95337	2.91399	-0.846731	-1.29188
		-10.76	-11.3	-5.22902	-0.0872188	3.73539	0.910657
		-10.76	-11.08	-9.90711	2.99058	-0.648946	-1.34997
		-10.76	-11.08	-5.24888	0.0313753	3.86905	0.821739
		-10.76	-10.86	-9.83788	3.05258	-0.428879	-1.39735
		-10.76	-10.86	-5.30186	0.171008	3.97058	0.717381
		-10.76	-10.64	-5.43053	0.358721	3.99871	0.577738
		-10.76	-10.42	-5.59569	0.569617	3.99144	0.421082
		-10.76	-10.2	-9.39424	3.08867	0.460169	-1.42949
		-10.76	-10.2	-5.763	0.78188	3.98208	0.263422
		-10.76	-9.97779	-9.16	3.04691	0.841802	-1.40074
		-10.76	-9.84743	-6.08	1.15309	3.91969	-0.0120199
		-10.76	-9.53999	-6.35424	1.4754	3.8674	-0.251192
		-10.76	-9.31999	-6.56079	1.71259	3.82	-0.427141
		-10.76	-9.19162	-8.28	2.86658	2.24177	-1.27513
		-10.76	-9.16717	-6.74	1.90005	3.75241	-0.566025
		-10.76	-9.13333	-8.06	2.7549	2.49566	-1.19367
		-10.76	-9.09999	-6.86303	2.01057	3.67977	-0.647708
		-10.76	-9.09938	-7.84	2.6315	2.73264	-1.1034
		-10.76	-9.0596	-7.62	2.5109	2.97367	-1.01524
		-10.76	-9.04702	-6.96	2.09768	3.62255	-0.712095
		-10.76	-9.01991	-7.4	2.39026	3.21463	-0.92704
		-10.76	-9.00648	-7.18	2.25697	3.43735	-0.829338
		-10.7537	-10.42	-9.6	3.11766	0.107721	-1.442
		-10.7	-14.82	-6.74	-0.782442	-0.176434	1.51665
		-10.6897	-13.06	-5.64	-0.626488	2.11388	1.39838
		-10.6886	-12.62	-5.42	-0.553541	2.6331	1.3423
		-10.6809	-14.6	-6.52	-0.803317	0.189988	1.551
		-10.669	-9.53999	-8.94	3.17947	1.36008	-1.40223
		-10.6673	-9.31999	-8.72	3.14683	1.72639	-1.37831
		-10.6595	-12.84	-10.26	2.43482	-2.21392	-0.817065
		-10.6492	-9.09999	-8.28	2.98555	2.30619	-1.24196
		-10.648	-13.06	-10.26	2.33659	-2.36676	-0.730541
		-10.6454	-11.52	-10.04	2.94042	-1.08293	-1.18402
		-10.6231	-12.4	-5.42	-0.403345	2.78645	1.30185
		-10.6217	-10.86	-5.42	0.33946	3.8569	0.745113
		-10.6208	-10.2	-9.6	3.31336	0.261508	-1.44211
		-10.6088	-13.28	-10.26	2.25711	-2.51943	-0.627392
		-10.6082	-12.62	-10.26	2.5754	-2.06066	-0.866045
		-10.5817	-13.5	-10.26	2.16943	-2.67217	-0.531517
		-10.5707	-11.08	-5.42	0.2679	3.70431	0.855281
		-10.5676	-11.96	-5.42	-0.153935	3.09265	1.17574
		-10.5659	-14.38	-6.52	-0.619702	0.343658	1.54018
		-10.5652	-10.2	-5.86	0.975003	3.88928	0.334788
		-10.5427	-14.6	-6.74	-0.570222	-0.0224875	1.53119
		-10.5409	-11.74	-5.42	-0.0298964	3.24575	1.1121
		-10.5407	-11.3	-5.42	0.182172	3.55159	0.952889
		-10.54	-15.6916	-8.72	0.163587	-2.7016	1.00492
		-10.54	-15.6836	-8.5	0.0276655	-2.48269	1.1046
		-10.54	-15.683	-8.94	0.307472	-2.90902	0.899252
		-10.54	-15.6628	-8.28	-0.102078	-2.25486	1.19964
		-10.54	-15.6115	-8.06	-0.217104	-2.00579	1.28362
		-10.54	-15.513	-7.84	-0.309449	-1.724	1.35054
		-10.54	-15.48	-9.46515	0.738868	-3.27726	0.58092
		-10.54	-15.3975	-7.62	-0.393564	-1.43033	1.41128
		-10.54	-15.3453	-9.6	0.889395	-3.31445	0.469298
		-10.54	-15.04	-9.87645	1.2121	-3.37034	0.229854
		-10.54	-15.0307	-7.18	-0.496381	-0.748604	1.4836
		-10.54	-14.82	-10.0067	1.40085	-3.34379	0.0894511
		-10.54	-14.8121	-6.96	-0.530828	-0.383265	1.50701
		-10.54	-14.6	-10.1204	1.57905	-3.30114	-0.0432077
		-10.54	-14.38	-10.1824	1.7244	-3.20834	-0.151763
		-10.54	-14.16	-10.2071	1.84606	-3.07936	-0.242929
		-10.54	-13.94	-10.2267	1.96449	-2.94546	-0.33173
		-10.54	-13.72	-10.2536	2.08754	-2.8186	-0.423913
		-10.54	-13.5	-5.95193	-0.53918	1.50648	1.5019
		-10.54	-13.28	-5.87332	-0.483138	1.73563	1.45889
		-10.54	-13.06	-5.79262	-0.428434	1.96683	1.41686
		-10.54	-12.84	-10.3163	2.55125	-2.2677	-0.771759
		-10.54	-12.7259	-5.64	-0.364472	2.34705	1.36706
		-10.54	-12.62	-10.2966	2.64472	-2.09569	-0.842239
		-10.54	-12.4078	-10.26	2.72369	-1.91273	-0.902013
		-10.54	-12.18	-10.2208	2.8085	-1.71631	-0.966204
		-10.54	-12.18	-5.46253	-0.214224	2.89866	1.25212
		-10.54	-11.52	-5.40144	0.0648919	3.41667	1.04163
		-10.54	-11.3136	-10.04	3.11102	-0.938786	-1.19563
		-10.54	-11.08	-9.99467	3.19476	-0.732434	-1.25909
		-10.54	-10.86	-9.95225	3.27379	-0.538373	-1.31897
		-10.54	-10.64	-9.89905	3.34596	-0.33385	-1.37382
		-10.54	-10.64	-5.582	0.603496	3.85323	0.638822
		-10.54	-10.4276	-9.82	3.39806	-0.10954	-1.41388
		-10.54	-10.42	-5.7211	0.797837	3.87124	0.494315
		-10.54	-10.2	-9.69567	3.42872	0.16924	-1.43832
		-10.54	-9.92288	-9.38	3.36167	0.668028	-1.39149
		-10.54	-9.75999	-9.2215	3.33944	0.934977	-1.37658
		-10.54	-9.75999	-6.23186	1.44023	3.83461	0.01722
		-10.54	-9.67025	-6.3	1.52675	3.83091	-0.0470398
		-10.54	-9.53999	-6.38655	1.64447	3.8375	-0.134552
		-10.54	-9.31999	-6.56365	1.86296	3.81865	-0.296776
		-10.54	-9.1883	-8.72	3.29624	1.81876	-1.34977
		-10.54	-9.14888	-6.74	2.05741	3.76655	-0.440946
		-10.54	-9.09999	-6.80923	2.12494	3.73339	-0.490923
		-10.54	-9.08709	-8.5	3.20524	2.10249	-1.28385
		-10.54	-9.01729	-8.28	3.0991	2.36438	-1.20655
		-10.54	-9.00621	-6.96	2.26589	3.65234	-0.59517
		-10.54	-8.9889	-8.06	2.97302	2.59749	-1.11427
		-10.54	-8.98238	-7.84	2.83641	2.8154	-1.01406
		-10.54	-8.97261	-7.62	2.70135	3.03557	-0.915034
		-10.54	-8.95801	-7.18	2.42887	3.47247	-0.71519
		-10.54	-8.95748	-7.4	2.56888	3.25946	-0.817947
		-10.5158	-13.94	-6.3	-0.513654	0.863202	1.51345
		-10.5041	-9.31999	-8.94	3.39682	1.51408	-1.38315
		-10.4793	-9.97999	-6.08	1.27875	3.82938	0.203995
		-10.4548	-15.48	-9.38	0.742302	-3.19412	0.671622
		-10.4488	-9.97999	-9.6	3.53551	0.41555	-1.41877
		-10.4438	-14.16	-6.52	-0.431254	0.497375	1.53364
		-10.4281	-15.04	-9.82	1.25178	-3.31486	0.32314
		-10.4254	-15.26	-9.6	1.00789	-3.25438	0.507004
		-10.4147	-10.2	-9.82	3.59231	0.0494756	-1.42127
		-10.4124	-9.75999	-9.38	3.52629	0.782085	-1.37408
		-10.4031	-12.4	-5.64	-0.115012	2.57451	1.331
		-10.3984	-11.96	-10.26	3.03505	-1.60053	-0.979374
		-10.3702	-14.6	-6.96	-0.313998	-0.234739	1.53187
		-10.3598	-12.18	-5.64	0.0202011	2.72771	1.27726
		-10.3573	-15.48	-9.16	0.668357	-2.9801	0.832535
		-10.3469	-9.75999	-6.3	1.61389	3.76979	0.101035
		-10.3383	-10.42	-5.86	1.02227	3.73784	0.550299
		-10.3362	-11.74	-5.64	0.248048	3.03371	1.13204
		-10.32	-15.4922	-8.5	0.268403	-2.34823	1.16701
		-10.32	-15.4917	-8.94	0.548153	-2.77464	0.961702
		-10.32	-15.4495	-8.28	0.149227	-2.10515	1.2541
		-10.32	-15.1916	-9.6	1.112	-3.20616	0.545333
		-10.32	-15.0166	-7.4	-0.201277	-0.950742	1.50763
		-10.32	-14.9701	-9.82	1.35844	-3.2656	0.362583
		-10.32	-14.82	-9.93119	1.5014	-3.26907	0.256379
		-10.32	-14.82	-7.19686	-0.235622	-0.617058	1.53115
		-10.32	-14.6	-10.0623	1.69064	-3.24327	0.115619
		-10.32	-14.38	-10.159	1.8581	-3.18422	-0.00916216
		-10.32	-14.2303	-6.74	-0.24181	0.235905	1.53064
		-10.32	-14.16	-10.2064	1.99418	-3.07728	-0.110917
		-10.32	-13.9634	-6.52	-0.252972	0.634843	1.53655
		-10.32	-13.94	-10.2531	2.12981	-2.96962	-0.212334
		-10.32	-13.72	-10.3249	2.28141	-2.88636	-0.325475
		-10.32	-13.72	-6.31992	-0.262832	0.998079	1.5417
		-10.32	-13.5	-10.363	2.41154	-2.77033	-0.422862
		-10.32	-13.28	-6.07434	-0.206892	1.54211	1.49688
		-10.32	-13.06	-5.98732	-0.156197	1.77943	1.45779
		-10.32	-12.84	-10.3944	2.74941	-2.34202	-0.67647
		-10.32	-12.7105	-5.86	-0.0687436	2.14582	1.39062
		-10.32	-12.62	-10.3925	2.8542	-2.18729	-0.755257
		-10.32	-12.4	-10.3812	2.95303	-2.02346	-0.82967
		-10.32	-11.74	-10.2503	3.1878	-1.43773	-1.00761
		-10.32	-11.52	-5.65073	0.371808	3.17633	1.05711
		-10.32	-11.3	-10.1487	3.3352	-1.03334	-1.11955
		-10.32	-11.08	-5.6725	0.597593	3.46104	0.887641
		-10.32	-10.86	-5.70457	0.723938	3.58287	0.793035
		-10.32	-10.8439	-10.04	3.48582	-0.610873	-1.234
		-10.32	-10.64	-9.99712	3.55682	-0.42754	-1.28785
		-10.32	-10.64	-5.77331	0.873584	3.66911	0.681329
		-10.32	-10.42	-9.95294	3.63472	-0.231761	-1.3469
		-10.32	-10.2	-9.89156	3.70171	-0.0193141	-1.39795
		-10.32	-10.2	-5.98142	1.21774	3.77311	0.424991
		-10.32	-10.0713	-9.82	3.71825	0.139565	-1.41119
		-10.32	-10.0703	-6.08	1.34285	3.76767	0.332064
		-10.32	-9.97999	-9.75239	3.71927	0.26859	-1.41272
		-10.32	-9.75999	-9.51157	3.67227	0.655075	-1.38011
		-10.32	-9.53999	-9.31405	3.65277	0.999569	-1.36768
		-10.32	-9.53999	-6.42912	1.82007	3.79764	-0.022702
		-10.32	-9.31999	-9.13524	3.64515	1.32592	-1.36397
		-10.32	-9.31999	-6.58777	2.02683	3.79669	-0.176322
		-10.32	-9.15841	-6.74	2.20137	3.76137	-0.305798
		-10.32	-9.13038	-8.94	3.61246	1.64708	-1.3416
		-10.32	-9.09999	-6.81388	2.27645	3.73031	-0.361393
		-10.32	-9.00377	-6.96	2.41562	3.65547	-0.464353
		-10.32	-8.97748	-8.72	3.54635	1.96674	-1.2944
		-10.32	-8.94846	-7.18	2.58202	3.48055	-0.586947
		-10.32	-8.93671	-7.4	2.72744	3.27534	-0.693769
		-10.32	-8.93196	-7.62	2.86949	3.06526	-0.798053
		-10.32	-8.91431	-7.84	3.01774	2.86415	-0.907008
		-10.319	-8.87999	-8.28	3.31447	2.46126	-1.12396
		-10.3052	-8.87999	-8.06	3.18401	2.67473	-1.01316
		-10.2897	-8.87999	-8.5	3.47402	2.24807	-1.20899
		-10.2778	-15.48	-8.72	0.442567	-2.55283	1.0853
		-10.2174	-10.64	-5.86	0.99791	3.5857	0.702317
		-10.2121	-8.87999	-7.84	3.1071	2.88871	-0.85487
		-10.2121	-15.26	-9.38	1.01217	-3.03961	0.737264
		-10.1845	-13.5	-6.3	-0.0780101	1.1712	1.55245
		-10.1577	-10.86	-5.86	0.932259	3.43317	0.817724
		-10.1397	-10.2	-6.08	1.4021	3.67868	0.486968
		-10.1367	-15.04	-9.6	1.30883	-3.09958	0.600192
		-10.1337	-11.08	-5.86	0.842506	3.28041	0.911763
		-10.1322	-15.26	-9.16	0.926321	-2.82572	0.887624
		-10.1297	-13.72	-6.52	-0.00724422	0.805264	1.56233
		-10.1292	-11.3	-10.26	3.53473	-1.14002	-1.0572
		-10.1272	-11.74	-5.86	0.528959	2.82169	1.15462
[truncated: 959 more rows]
