# Supplementary material for: Spike-phase coupling of subthalamic neurons to posterior perisylvian cortex predicts speech sound accuracy
Source: Nat Commun. 2025 Apr 9;16:3357. doi: 10.1038/s41467-025-58781-8 (PMC11982203; doi:10.1038/s41467-025-58781-8)
Supplement: Supplementary file 4 — Source Data [file 41467_2025_58781_MOESM4_ESM.zip › 2025_Vissani_et_al_R2_SourceData_Fig3.xlsx]

## Sheet: Figure 3a-b
Figure 3a	t-SPC spatial density on the cortex
		[mm] X_MNI	[mm] Y_MNI	[mm] Z_MNI	frequency band	t-SPC density [%]				[%] spatial density
		-70	-50	10	theta	0.0216186				theta	alpha	beta	lowgamma	highgamma
		-70	-52	12	theta	0.0239468			PreCG	0.0845785	1.69157	6.42797	1.74796	4.42628
		-70	-50	12	theta	0.205544			MFG	0.0629525	2.644	2.17186	2.14038	4.91029
		-70	-48	14	theta	0.0645233			SMG	1.43594	4.78645	6.14875	1.58321	4.4919
		-70	-42	16	theta	0.113082			STG	0.782167	2.69847	4.92765	2.46382	4.18459
		-66	-58	18	theta	0.0266075			PostCG	0.860656	2.7459	15.123	2.9918	3.85246
		-68	-48	20	theta	0.0512195			SCG	0.0553403	0.885445	9.1865	1.54953	4.26121
		-70	-32	20	theta	0.013969			pars O.	0	0.169779	1.6129	1.35823	3.56537
		-70	-38	22	theta	0.00176079
		-68	-38	24	theta	0.0305987
		-68	-36	24	theta	0.125721
		-70	-18	24	theta	0.0113636
		-68	-34	26	theta	0.0135698			Statistics	Permutation test of true value vs null distribution (no spatial aggregation)
		-70	-28	26	theta	0.0605321			Permutations	1000
		-70	-14	26	theta	0.0297117			Correction	t-max across ROIs
		-64	-32	28	theta	0.125647			aggregated?	SMG/STG	SMG	PreCG/PostCG/SCG	MFG/STG	MFG/pars. O
		-68	-26	28	theta	0.031929
		-68	-8	28	theta	0.0611973
		-66	-4	28	theta	0.0818183
		-66	-30	30	theta	0.0436068
		-68	-12	30	theta	0.00230258
		-66	-10	32	theta	0.0199557
		-64	-4	32	theta	0.0379157
		-64	-2	32	theta	0.0169993
		-52	34	32	theta	0.0115299
		-62	-10	42	theta	0.0112032
		-62	-16	46	theta	0.0310421
		-52	44	-14	alpha	0.00886918
		-52	18	-2	alpha	0.0116408
		-56	40	-2	alpha	0.122395
		-56	38	2	alpha	0.121064
		-56	38	6	alpha	0.0900221
		-72	-26	8	alpha	0.0294583
		-74	-24	10	alpha	0.0126991
		-74	-22	10	alpha	0.0116408
		-70	-8	10	alpha	0.0187462
		-70	-52	12	alpha	0.0951219
		-72	-22	12	alpha	0.0151179
		-68	-50	14	alpha	0.113969
		-70	-48	14	alpha	0.0272727
		-72	-20	14	alpha	0.011456
		-66	-54	16	alpha	0.0487805
		-70	-42	16	alpha	0.098448
		-64	2	16	alpha	0.0182927
		-68	-54	18	alpha	0.230155
		-68	-52	18	alpha	0.0399113
		-70	-46	18	alpha	0.13969
		-64	0	18	alpha	0.030765
		-68	-48	20	alpha	0.224834
		-70	-32	20	alpha	0.0166297
		-68	2	20	alpha	0.0266075
		-70	-38	22	alpha	0.040107
		-70	-12	22	alpha	0.0374924
		-54	34	22	alpha	0.0354767
		-68	-38	24	alpha	0.355211
		-68	-36	24	alpha	0.250776
		-72	-22	24	alpha	0.0157226
		-70	-18	24	alpha	0.0110865
		-70	-12	24	alpha	0.0421286
		-68	0	24	alpha	0.0449002
		-54	32	24	alpha	0.0399113
		-68	-46	26	alpha	0.125499
		-70	-40	26	alpha	0.0249446
		-68	-34	26	alpha	0.109357
		-70	-20	26	alpha	0.0119734
		-70	-16	26	alpha	0.0178551
		-70	-14	26	alpha	0.0576496
		-68	-42	28	alpha	0.0534922
		-68	-38	28	alpha	0.0097561
		-64	-32	28	alpha	0.110126
		-68	-28	28	alpha	0.123725
		-68	-26	28	alpha	0.0206208
		-70	-20	28	alpha	0.0155211
		-70	-14	28	alpha	0.0143541
		-68	-6	28	alpha	0.0354767
		-56	32	28	alpha	0.0363636
		-52	36	28	alpha	0.129047
		-68	-40	30	alpha	0.0235033
		-62	-36	30	alpha	0.0229121
		-68	-36	30	alpha	0.00709534
		-66	-30	30	alpha	0.0842572
		-70	-20	30	alpha	0.0424058
		-68	-14	30	alpha	0.00931264
		-68	-12	30	alpha	0.00921031
		-70	-12	30	alpha	0.0133038
		-58	8	30	alpha	0.0756652
		-68	-34	32	alpha	0.0172949
		-66	-28	32	alpha	0.0229121
		-68	-16	32	alpha	0.0738708
		-66	-10	32	alpha	0.0145708
		-64	-4	32	alpha	0.178936
		-64	-2	32	alpha	0.126755
		-52	34	32	alpha	0.0793791
		-48	38	32	alpha	0.0864744
		-68	-30	34	alpha	0.0443459
		-70	-22	34	alpha	0.0590355
		-64	-4	34	alpha	0.0339246
		-54	24	34	alpha	0.0332594
		-50	34	36	alpha	0.0975609
		-68	-32	38	alpha	0.17428
		-66	-20	38	alpha	0.0185553
		-62	2	38	alpha	0.0149667
		-52	28	38	alpha	0.00709534
		-68	-28	40	alpha	0.120177
		-64	-14	40	alpha	0.0159645
		-64	-8	40	alpha	0.0101735
		-58	4	40	alpha	0.0174612
		-66	-26	42	alpha	0.114412
		-66	-20	42	alpha	0.0651884
		-64	-18	42	alpha	0.00824834
		-60	0	42	alpha	0.00343323
		-64	-16	44	alpha	0.0878048
		-64	-20	46	alpha	0.0395612
		-62	-10	46	alpha	0.0178551
		-58	-2	46	alpha	0.0097561
		-60	0	46	alpha	0.12306
		-62	-14	48	alpha	0.0824833
		-58	-12	48	alpha	0.0199557
		-58	-4	48	alpha	0.0514412
		-56	0	50	alpha	0.108204
		-54	-4	52	alpha	0.0235839
		-44	26	52	alpha	0.0869179
		-38	32	52	alpha	0.0141907
		-42	24	54	alpha	0.0186253
		-40	28	54	alpha	0.0141907
		-36	20	62	alpha	0.0470066
		-48	46	-18	beta	0.0155211
		-58	16	-12	beta	0.0266075
		-54	42	-12	beta	0.0192166
		-54	44	-12	beta	0.0155211
		-72	-14	-10	beta	0.0199557
		-60	8	-8	beta	0.0087306
		-54	16	-8	beta	0.00266075
		-54	46	-8	beta	0.0155211
		-58	18	-6	beta	0.0648559
		-60	18	-6	beta	0.0606984
		-52	46	-4	beta	0.0230599
		-66	-6	-2	beta	0.0174612
		-52	18	-2	beta	0.0166297
		-56	40	-2	beta	0.0097561
		-58	40	-2	beta	0.0310421
		-72	-36	0	beta	0.00665188
		-68	-12	0	beta	0.0731707
		-62	10	2	beta	0.014551
		-72	-38	4	beta	0.00945268
		-70	-36	4	beta	0.0199557
		-70	-34	4	beta	0.0518847
		-68	-6	4	beta	0.0046274
		-70	-14	6	beta	0.0399113
		-70	-12	6	beta	0.0719235
		-68	-6	6	beta	0.0126991
		-56	24	6	beta	0.0709534
		-56	38	6	beta	0.00709534
		-70	-52	8	beta	0.0623614
		-72	-22	8	beta	0.014254
		-70	-18	8	beta	0.00770218
		-66	-4	8	beta	0.107262
		-64	12	8	beta	0.0087306
		-68	-54	10	beta	0.0299335
		-70	-50	10	beta	0.0266075
		-72	-34	10	beta	0.0174612
		-74	-24	10	beta	0.00967547
		-68	-20	10	beta	0.0492239
		-66	-16	10	beta	0.0864745
		-66	-6	10	beta	0.123891
		-64	-62	12	beta	0.0103474
		-70	-50	12	beta	0.0538802
		-74	-28	12	beta	0.0163274
		-72	-22	12	beta	0.0356783
		-72	-20	12	beta	0.0177384
		-70	-10	12	beta	0.0223745
		-68	0	12	beta	0.207539
		-62	16	12	beta	0.00956208
		-66	-56	14	beta	0.0569106
		-72	-20	14	beta	0.00813008
		-68	-10	14	beta	0.00525149
		-68	-2	14	beta	0.113082
		-62	14	14	beta	0.00623614
		-68	-54	16	beta	0.00945268
		-66	-50	16	beta	0.0192166
		-70	-42	16	beta	0.0206208
		-72	-24	16	beta	0.0199557
		-68	0	16	beta	0.0872136
		-52	42	16	beta	0.0249446
		-70	-46	18	beta	0.00780873
		-72	-38	18	beta	0.0898004
		-70	-36	18	beta	0.0266075
		-70	-28	18	beta	0.00698448
		-70	-24	18	beta	0.0105648
		-70	-20	18	beta	0.146341
		-70	-16	18	beta	0.0193509
		-70	-4	18	beta	0.217093
		-64	0	18	beta	0.0133038
		-68	2	18	beta	0.0246511
		-64	4	18	beta	0.0224501
		-62	12	18	beta	0.0249446
		-64	-52	20	beta	0.0192166
		-68	-50	20	beta	0.0229121
		-70	-50	20	beta	0.0372505
		-70	-48	20	beta	0.0174612
		-70	-40	20	beta	0.0320856
		-72	-36	20	beta	0.056541
		-70	-32	20	beta	0.010643
		-72	-26	20	beta	0.0247934
		-70	-22	20	beta	0.0649537
		-70	-6	20	beta	0.291474
		-68	0	20	beta	0.0199557
		-64	2	20	beta	0.0266075
		-66	2	20	beta	0.0532151
		-62	6	20	beta	0.0390798
		-60	18	20	beta	0.1051
		-70	-44	22	beta	0.0957871
		-70	-42	22	beta	0.0957871
		-70	-38	22	beta	0.0146733
		-70	-32	22	beta	0.0133038
		-70	-26	22	beta	0.0449002
		-72	-24	22	beta	0.0102802
		-70	-20	22	beta	0.0770837
		-68	-12	22	beta	0.00280079
		-70	-12	22	beta	0.14876
		-52	24	22	beta	0.0390798
		-70	-42	24	beta	0.0216186
		-68	-38	24	beta	0.0904657
		-72	-32	24	beta	0.134368
		-72	-30	24	beta	0.0365854
		-72	-26	24	beta	0.0144124
		-70	-24	24	beta	0.0748337
		-70	-22	24	beta	0.010643
		-72	-22	24	beta	0.0163274
		-70	-18	24	beta	0.0809313
		-64	4	24	beta	0.0133038
		-58	20	24	beta	0.0108093
		-50	40	24	beta	0.016408
		-70	-24	26	beta	0.00586931
		-70	-22	26	beta	0.115576
		-70	-20	26	beta	0.0109756
		-70	-16	26	beta	0.17575
		-70	-14	26	beta	0.115743
		-68	-12	26	beta	0.0157226
		-68	-4	26	beta	0.036283
		-62	10	26	beta	0.0193509
		-70	-46	28	beta	0.0558758
		-70	-44	28	beta	0.0126386
		-68	-42	28	beta	0.00886918
		-62	-40	28	beta	0.0192166
		-70	-36	28	beta	0.0182927
		-70	-26	28	beta	0.0199556
		-70	-22	28	beta	0.177106
		-70	-20	28	beta	0.0609756
		-70	-18	28	beta	0.0402709
		-70	-14	28	beta	0.0731707
		-68	-6	28	beta	0.00633513
		-68	2	28	beta	0.0864745
		-56	32	28	beta	0.0461197
		-52	36	28	beta	0.0181818
		-62	-42	30	beta	0.00517369
		-70	-32	30	beta	0.0465632
		-70	-26	30	beta	0.0232816
		-70	-24	30	beta	0.0192166
		-70	-20	30	beta	0.158814
		-68	-14	30	beta	0.0137472
		-72	-14	30	beta	0.317961
		-68	-12	30	beta	0.0202115
		-70	-12	30	beta	0.302963
		-70	-10	30	beta	0.0118256
		-68	-8	30	beta	0.00813008
		-70	-8	30	beta	0.312639
		-66	-2	30	beta	0.00756939
		-64	4	30	beta	0.00813008
		-54	30	30	beta	0.0391722
		-54	32	30	beta	0.0192166
		-62	-40	32	beta	0.00517369
		-62	-38	32	beta	0.0014782
		-64	-34	32	beta	0.0184775
		-70	-34	32	beta	0.0340909
		-66	-28	32	beta	0.0325203
		-70	-24	32	beta	0.159091
		-70	-20	32	beta	0.14708
		-68	-16	32	beta	0.00315089
		-68	-10	32	beta	0.157226
		-64	-4	32	beta	0.137029
		-64	-2	32	beta	0.0177384
		-64	0	32	beta	0.0193509
		-64	10	32	beta	0.0345898
		-54	22	32	beta	0.0177384
		-52	34	32	beta	0.0980044
		-68	-40	34	beta	0.0170455
		-70	-22	34	beta	0.197894
		-68	-14	34	beta	0.00831486
		-70	-14	34	beta	0.207539
		-70	-10	34	beta	0.223504
		-66	-8	34	beta	0.0158622
		-68	-8	34	beta	0.0296311
		-70	-8	34	beta	0.199557
		-66	-6	34	beta	0.0206208
		-64	-4	34	beta	0.00931264
		-68	-2	34	beta	0.0957871
		-64	0	34	beta	0.058204
		-66	0	34	beta	0.0492239
		-64	8	34	beta	0.0492239
		-68	-36	36	beta	0.0378326
		-68	-34	36	beta	0.0390798
		-68	-20	36	beta	0.0204673
		-68	-16	36	beta	0.0620842
		-66	-10	36	beta	0.156319
		-66	-6	36	beta	0.0266075
		-62	2	36	beta	0.0105513
		-58	4	36	beta	0.0898004
		-64	6	36	beta	0.0771618
		-54	12	36	beta	0.0172949
		-46	22	36	beta	0.0224501
		-50	34	36	beta	0.142794
		-68	-24	38	beta	0.0547501
		-66	-20	38	beta	0.00945268
		-68	-14	38	beta	0.0523836
		-66	-8	38	beta	0.123891
		-64	-4	38	beta	0.0107009
		-62	0	38	beta	0.0396089
		-62	2	38	beta	0.00665188
		-58	6	38	beta	0.00350099
		-52	28	38	beta	0.00665188
		-66	-26	40	beta	0.0249446
		-66	-22	40	beta	0.00409347
		-64	-20	40	beta	0.00960828
		-64	-14	40	beta	0.0235033
		-66	-12	40	beta	0.0736459
		-66	-10	40	beta	0.118902
		-64	-8	40	beta	0.00821704
		-62	-6	40	beta	0.0187462
		-60	4	40	beta	0.0241131
		-58	8	40	beta	0.0258685
		-66	-28	42	beta	0.0224501
		-66	-26	42	beta	0.0101996
		-64	-24	42	beta	0.0214339
		-64	-20	42	beta	0.0473947
		-64	-18	42	beta	0.0526829
		-64	-10	42	beta	0.017184
		-58	0	42	beta	0.0706763
		-60	0	42	beta	0.00321865
		-58	4	42	beta	0.0610764
		-50	12	42	beta	0.0831486
		-52	14	42	beta	0.010643
		-64	-22	44	beta	0.0372505
		-64	-16	44	beta	0.00310421
		-64	-14	44	beta	0.0736824
		-60	-4	44	beta	0.0256573
		-56	2	44	beta	0.0532151
		-58	2	44	beta	0.0072566
		-64	-20	46	beta	0.056716
		-62	-16	46	beta	0.0133038
		-60	-12	46	beta	0.0108093
		-62	-12	46	beta	0.0182927
		-62	-10	46	beta	0.088925
		-58	-4	46	beta	0.0411585
		-60	0	46	beta	0.012306
		-56	2	46	beta	0.00813008
		-56	4	46	beta	0.0229792
		-42	16	46	beta	0.0299335
		-50	16	46	beta	0.0127921
		-42	34	46	beta	0.00931264
		-62	-14	48	beta	0.0257206
		-56	-4	48	beta	0.0270233
		-58	-4	48	beta	0.0115299
		-58	-2	48	beta	0.0279379
		-54	2	48	beta	0.00813008
		-58	2	48	beta	0.0678494
		-60	-14	50	beta	0.0698448
		-56	-8	50	beta	0.0324612
		-56	-6	50	beta	0.0270233
		-56	0	50	beta	0.23459
		-52	4	50	beta	0.038961
		-52	6	50	beta	0.00967547
		-48	18	50	beta	0.0108531
		-54	-4	52	beta	0.0683331
		-42	24	54	beta	0.00886918
		-40	22	56	beta	0.0102337
		-34	30	58	beta	0.00709534
		-36	26	60	beta	0.0190687
		-36	20	62	beta	0.0465632
		-60	8	-8	lowgamma	0.012888
		-72	-40	-4	lowgamma	0.0273466
		-58	12	-4	lowgamma	0.0838137
		-56	40	-2	lowgamma	0.00709534
		-72	-36	0	lowgamma	0.00492732
		-62	12	0	lowgamma	0.0149667
		-72	-42	2	lowgamma	0.0110865
		-72	-34	2	lowgamma	0.00261324
		-62	10	2	lowgamma	0.0133038
		-54	42	2	lowgamma	0.00931264
		-72	-40	4	lowgamma	0.0140429
		-72	-32	4	lowgamma	0.00813008
		-74	-22	4	lowgamma	0.0158622
		-74	-28	6	lowgamma	0.0163274
		-56	18	6	lowgamma	0.0163739
		-72	-14	8	lowgamma	0.0158622
		-70	-8	8	lowgamma	0.0345898
		-74	-22	10	lowgamma	0.0349224
		-66	-16	10	lowgamma	0.0997783
		-70	-16	10	lowgamma	0.0150543
		-68	-2	10	lowgamma	0.0279379
		-70	-52	12	lowgamma	0.010643
		-70	-50	12	lowgamma	0.010643
		-70	-10	12	lowgamma	0.0157226
		-70	-6	12	lowgamma	0.00720621
		-68	0	12	lowgamma	0.0279379
		-54	40	12	lowgamma	0.000443459
		-72	-20	14	lowgamma	0.00776053
		-66	-4	14	lowgamma	0.0225141
		-68	-2	14	lowgamma	0.00457317
		-60	22	14	lowgamma	0.0359202
		-56	34	14	lowgamma	0.0155211
		-66	-54	16	lowgamma	0.00443459
		-68	-54	16	lowgamma	0.0241569
		-70	-48	16	lowgamma	0.0133038
		-70	-38	16	lowgamma	0.0449002
		-70	-26	16	lowgamma	0.00967547
		-68	0	16	lowgamma	0.0716925
		-62	6	16	lowgamma	0.0576497
		-52	44	16	lowgamma	0.0133038
		-70	-24	18	lowgamma	0.0101735
		-54	34	18	lowgamma	0.0115299
		-68	-52	20	lowgamma	0.0118256
		-70	-50	20	lowgamma	0.0279379
		-70	-40	20	lowgamma	0.00782575
		-70	-26	20	lowgamma	0.0229121
		-70	-24	20	lowgamma	0.0163274
		-70	-18	20	lowgamma	0.0125647
		-70	-32	22	lowgamma	0.0257761
		-70	-22	22	lowgamma	0.0072566
		-68	-8	22	lowgamma	0.0223313
		-58	18	22	lowgamma	0.0651884
		-58	26	22	lowgamma	0.0705099
		-54	34	22	lowgamma	0.0137472
		-68	-50	24	lowgamma	0.0199557
		-68	-14	24	lowgamma	0.042572
		-58	20	24	lowgamma	0.00665188
		-56	26	24	lowgamma	0.0118256
		-68	-46	26	lowgamma	0.0115299
		-68	-44	26	lowgamma	0.0118256
		-68	-34	26	lowgamma	0.0135698
		-68	-32	26	lowgamma	0.0266075
		-70	-20	26	lowgamma	0.0152993
		-70	-16	26	lowgamma	0.0112032
		-70	-12	26	lowgamma	0.00110865
		-56	20	26	lowgamma	0.0133038
		-70	-38	28	lowgamma	0.0182927
		-70	-28	28	lowgamma	0.00821704
		-70	-18	28	lowgamma	0.0136633
		-68	-14	28	lowgamma	0.0126991
		-70	-14	28	lowgamma	0.0157545
		-66	-4	28	lowgamma	0.0478935
		-68	2	28	lowgamma	0.0345898
		-64	6	28	lowgamma	0.0798226
		-58	26	28	lowgamma	0.0184775
		-56	32	28	lowgamma	0.0110865
		-70	-20	30	lowgamma	0.0465632
		-68	-12	30	lowgamma	0.00562852
		-68	-8	30	lowgamma	0.0384331
		-70	-8	30	lowgamma	0.0439024
		-66	-2	30	lowgamma	0.00619313
		-64	4	30	lowgamma	0.00554324
		-70	-34	32	lowgamma	0.0299335
		-68	-8	32	lowgamma	0.0110865
		-64	-2	32	lowgamma	0.0133038
		-54	20	32	lowgamma	0.0158622
		-54	22	32	lowgamma	0.00886918
		-50	34	32	lowgamma	0.0266075
		-48	38	32	lowgamma	0.00665188
		-26	58	32	lowgamma	0.0133038
		-64	-36	34	lowgamma	0.00739098
		-68	-34	34	lowgamma	0.0415743
		-68	-10	34	lowgamma	0.024707
		-66	-8	34	lowgamma	0.00383763
		-62	4	34	lowgamma	0.0126991
		-60	14	34	lowgamma	0.0349224
		-64	-34	36	lowgamma	0.00813008
		-68	-24	36	lowgamma	0.0182927
		-58	16	36	lowgamma	0.0249446
		-52	30	36	lowgamma	0.014782
		-50	34	36	lowgamma	0.00709534
		-32	50	36	lowgamma	0.0133038
		-68	-18	38	lowgamma	0.042572
		-64	-10	38	lowgamma	0.0152043
		-62	4	38	lowgamma	0.0146341
		-58	6	38	lowgamma	0.0108531
		-52	22	38	lowgamma	0.0108093
		-68	-28	40	lowgamma	0.00931264
		-64	-14	40	lowgamma	0.0203991
		-62	-2	40	lowgamma	0.021286
		-52	10	40	lowgamma	0.119734
		-42	22	40	lowgamma	0.0207871
		-66	-28	42	lowgamma	0.0108093
		-64	-18	42	lowgamma	0.0234146
		-64	-4	42	lowgamma	0.0133038
		-58	0	42	lowgamma	0.0174612
		-62	2	42	lowgamma	0.00813008
		-58	4	42	lowgamma	0.00967547
		-50	12	42	lowgamma	0.10643
		-64	-22	44	lowgamma	0.00399113
		-64	-14	44	lowgamma	0.0107454
		-62	-12	44	lowgamma	0.0112251
		-60	-2	44	lowgamma	0.00528238
		-58	0	44	lowgamma	0.00950269
		-50	20	44	lowgamma	0.00960828
		-48	22	44	lowgamma	0.0136364
		-50	24	44	lowgamma	0.030765
		-62	-24	46	lowgamma	0.00914634
		-64	-20	46	lowgamma	0.00910258
		-62	-12	46	lowgamma	0.0124723
		-56	4	46	lowgamma	0.0187462
		-54	8	46	lowgamma	0.0192166
		-48	16	46	lowgamma	0.0698448
		-50	16	46	lowgamma	0.0133038
		-46	22	46	lowgamma	0.0166297
		-48	22	46	lowgamma	0.0144776
		-42	34	46	lowgamma	0.00709534
		-60	-14	48	lowgamma	0.00739098
		-62	-14	48	lowgamma	0.00886918
		-58	-2	48	lowgamma	0.0203991
		-54	0	50	lowgamma	0.00831486
		-56	0	50	lowgamma	0.0243903
		-48	16	50	lowgamma	0.0279379
		-48	18	50	lowgamma	0.00735208
		-58	-8	52	lowgamma	0.0249446
		-50	6	52	lowgamma	0.0120943
		-38	32	52	lowgamma	0.0305987
		-40	28	54	lowgamma	0.00665188
		-40	22	56	lowgamma	0.0133038
		-46	2	58	lowgamma	0.0256573
		-40	24	58	lowgamma	0.0097561
		-38	28	58	lowgamma	0.0115299
		-34	30	58	lowgamma	0.00665188
		-44	4	60	lowgamma	0.0456129
		-58	12	-14	highgamma	0.0177384
		-56	16	-14	highgamma	0.0133038
		-58	16	-12	highgamma	0.0133038
		-62	6	-8	highgamma	0.0153825
		-72	-38	-6	highgamma	0.0310421
		-58	12	-6	highgamma	0.0162602
		-72	-40	-4	highgamma	0.0354767
		-72	-36	-4	highgamma	0.0118256
		-58	20	-4	highgamma	0.0266075
		-52	46	-4	highgamma	0.0119734
		-76	-34	-2	highgamma	0.0107454
		-66	-6	-2	highgamma	0.0174612
		-62	8	-2	highgamma	0.0108093
		-60	10	-2	highgamma	0.0087306
		-56	40	-2	highgamma	0.0314856
		-54	42	-2	highgamma	0.0146341
		-68	-12	0	highgamma	0.0224501
		-70	-8	0	highgamma	0.0345898
		-66	-4	0	highgamma	0.0124723
		-60	8	0	highgamma	0.0349224
		-58	12	0	highgamma	0.0199557
		-54	16	0	highgamma	0.0271192
		-54	44	0	highgamma	0.0349224
		-70	-38	2	highgamma	0.0192166
		-72	-34	2	highgamma	0.0111657
		-70	-32	2	highgamma	0.0133038
		-72	-28	2	highgamma	0.00554324
		-62	10	2	highgamma	0.0241131
		-72	-32	4	highgamma	0.00665188
		-74	-26	4	highgamma	0.0158622
		-68	-10	4	highgamma	0.0163274
		-64	-4	6	highgamma	0.0214907
		-68	-2	6	highgamma	0.0681818
		-62	14	6	highgamma	0.0174612
		-70	-32	8	highgamma	0.00332594
		-72	-26	8	highgamma	0.0237567
		-72	-22	8	highgamma	0.014254
		-68	-18	8	highgamma	0.0698448
		-70	-18	8	highgamma	0.0189054
		-72	-14	8	highgamma	0.00102337
		-70	-8	8	highgamma	0.0266075
		-64	-6	8	highgamma	0.0138155
		-68	-2	8	highgamma	0.0615299
		-64	2	8	highgamma	0.0299335
		-70	-50	10	highgamma	0.0216186
		-74	-30	10	highgamma	0.0199557
		-66	-16	10	highgamma	0.0532151
		-62	20	10	highgamma	0.0273466
		-52	44	10	highgamma	0.0615299
		-54	44	10	highgamma	0.0115299
		-70	-52	12	highgamma	0.0172949
		-70	-26	12	highgamma	0.0147042
		-72	-24	12	highgamma	0.013969
		-70	-20	12	highgamma	0.00770218
		-72	-20	12	highgamma	0.02051
		-70	-10	12	highgamma	0.0163274
		-62	10	12	highgamma	0.0349224
		-62	16	12	highgamma	0.0116408
		-54	40	12	highgamma	0.021286
		-68	-50	14	highgamma	0.0239468
		-70	-50	14	highgamma	0.0174612
		-70	-48	14	highgamma	0.0133038
		-72	-36	14	highgamma	0.0266075
		-72	-30	14	highgamma	0.0133038
		-70	-28	14	highgamma	0.0187462
		-70	-24	14	highgamma	0.0199557
		-70	-18	14	highgamma	0.0203058
		-66	0	14	highgamma	0.0427621
		-66	4	14	highgamma	0.00831486
		-62	8	14	highgamma	0.0349224
		-62	12	14	highgamma	0.0299335
		-62	14	14	highgamma	0.00789911
		-54	34	14	highgamma	0.00709534
		-66	-54	16	highgamma	0.00620843
		-68	-54	16	highgamma	0.00910258
		-70	-48	16	highgamma	0.0174612
		-70	-42	16	highgamma	0.0172949
		-70	-38	16	highgamma	0.00249446
		-70	-26	16	highgamma	0.0368877
		-72	-24	16	highgamma	0.00907075
		-70	-22	16	highgamma	0.0164341
		-70	-6	16	highgamma	0.0478936
		-64	0	16	highgamma	0.0107454
		-52	44	16	highgamma	0.00709534
		-70	-26	18	highgamma	0.027817
		-72	-22	18	highgamma	0.0199557
		-70	-20	18	highgamma	0.0249446
		-68	-18	18	highgamma	0.0199557
		-72	-18	18	highgamma	0.0152043
		-62	12	18	highgamma	0.0681818
		-62	14	18	highgamma	0.0208426
		-54	34	18	highgamma	0.00487805
		-64	-52	20	highgamma	0.0229121
		-70	-34	20	highgamma	0.00831486
		-72	-26	20	highgamma	0.0157226
		-70	-24	20	highgamma	0.036283
		-70	-18	20	highgamma	0.0354767
		-68	-14	20	highgamma	0.0108531
		-70	-6	20	highgamma	0.00907075
		-68	0	20	highgamma	0.00665188
		-60	16	20	highgamma	0.0087306
		-58	18	20	highgamma	0.017184
		-60	18	20	highgamma	0.0292683
		-70	-44	22	highgamma	0.0199557
		-70	-32	22	highgamma	0.030765
		-70	-26	22	highgamma	0.0257761
		-70	-24	22	highgamma	0.0239468
		-72	-24	22	highgamma	0.00907075
		-70	-22	22	highgamma	0.03205
		-70	-20	22	highgamma	0.00821704
		-68	-16	22	highgamma	0.0665188
		-70	-12	22	highgamma	0.0151179
		-70	-2	22	highgamma	0.0465632
		-64	2	22	highgamma	0.0158622
		-68	2	22	highgamma	0.012888
		-64	14	22	highgamma	0.0199557
		-58	26	22	highgamma	0.0558758
		-52	38	22	highgamma	0.0230599
		-62	-52	24	highgamma	0.014782
		-70	-44	24	highgamma	0.021286
		-68	-42	24	highgamma	0.00813008
		-70	-42	24	highgamma	0.0166297
		-64	-38	24	highgamma	0.0110865
		-72	-32	24	highgamma	0.0412417
		-72	-30	24	highgamma	0.0110865
		-72	-26	24	highgamma	0.0094235
		-70	-22	24	highgamma	0.0166297
		-72	-22	24	highgamma	0.0126991
		-70	-18	24	highgamma	0.0130266
		-68	-14	24	highgamma	0.0345898
		-68	-6	24	highgamma	0.0147292
		-66	2	24	highgamma	0.014254
		-64	4	24	highgamma	0.0153505
		-62	6	24	highgamma	0.0107454
		-64	6	24	highgamma	0.056541
		-66	6	24	highgamma	0.0266075
		-60	10	24	highgamma	0.020979
		-60	16	24	highgamma	0.0153825
		-58	20	24	highgamma	0.012888
		-56	24	24	highgamma	0.0105322
		-54	32	24	highgamma	0.0461197
		-56	32	24	highgamma	0.0110865
		-52	36	24	highgamma	0.0110865
		-50	40	24	highgamma	0.0115299
		-68	-46	26	highgamma	0.0097561
		-70	-44	26	highgamma	0.0279379
		-68	-34	26	highgamma	0.0109091
		-68	-32	26	highgamma	0.0266075
		-70	-28	26	highgamma	0.0166297
		-70	-24	26	highgamma	0.00391287
		-70	-16	26	highgamma	0.010503
		-70	-14	26	highgamma	0.00665188
		-68	0	26	highgamma	0.0399113
		-68	4	26	highgamma	0.0235374
		-62	6	26	highgamma	0.0107454
		-60	12	26	highgamma	0.0249446
		-56	22	26	highgamma	0.0214907
		-58	22	26	highgamma	0.0226164
		-52	34	26	highgamma	0.0332594
		-70	-44	28	highgamma	0.0172949
		-68	-42	28	highgamma	0.011918
		-68	-40	28	highgamma	0.0168856
		-68	-38	28	highgamma	0.0119734
		-72	-30	28	highgamma	0.014254
		-70	-28	28	highgamma	0.0062606
		-70	-20	28	highgamma	0.00776053
		-70	-18	28	highgamma	0.00377539
		-68	-6	28	highgamma	0.00823567
		-68	2	28	highgamma	0.0199557
		-56	20	28	highgamma	0.0149667
		-56	26	28	highgamma	0.0492239
		-52	36	28	highgamma	0.0385809
		-68	-40	30	highgamma	0.0190687
		-70	-38	30	highgamma	0.0484637
		-68	-36	30	highgamma	0.0239468
		-70	-30	30	highgamma	0.0149667
		-70	-22	30	highgamma	0.0229121
		-68	-16	30	highgamma	0.0199557
		-68	-12	30	highgamma	0.00767525
		-66	-2	30	highgamma	0.00871626
		-66	2	30	highgamma	0.0166297
		-54	16	30	highgamma	0.0465632
		-52	32	30	highgamma	0.0365854
		-68	-44	32	highgamma	0.0087306
		-64	-34	32	highgamma	0.0236512
		-68	-34	32	highgamma	0.00931264
		-70	-34	32	highgamma	0.0207871
		-70	-28	32	highgamma	0.0144124
		-68	-16	32	highgamma	0.0182052
		-68	-8	32	highgamma	0.00813008
		-68	-2	32	highgamma	0.0345898
		-54	12	32	highgamma	0.0124723
		-54	20	32	highgamma	0.0102337
		-56	20	32	highgamma	0.00665188
		-60	20	32	highgamma	0.0184206
		-54	22	32	highgamma	0.0144124
		-52	34	32	highgamma	0.0545454
		-48	38	32	highgamma	0.0172949
		-26	58	32	highgamma	0.0138155
		-68	-40	34	highgamma	0.0212029
		-68	-12	34	highgamma	0.0177384
		-68	-10	34	highgamma	0.0332594
		-66	-8	34	highgamma	0.0104895
		-66	-6	34	highgamma	0.0172949
		-64	-4	34	highgamma	0.0312638
		-66	2	34	highgamma	0.0110865
		-62	4	34	highgamma	0.0223745
		-62	6	34	highgamma	0.00634953
		-56	10	34	highgamma	0.00709534
		-56	12	34	highgamma	0.0133038
		-62	12	34	highgamma	0.0266075
		-60	14	34	highgamma	0.0432373
		-54	20	34	highgamma	0.00623614
		-52	22	34	highgamma	0.0249446
		-50	30	34	highgamma	0.0482262
		-52	30	34	highgamma	0.0252772
		-68	-36	36	highgamma	0.012888
		-68	-34	36	highgamma	0.0103936
		-68	-24	36	highgamma	0.00249446
		-68	-16	36	highgamma	0.0110865
		-66	-4	36	highgamma	0.0465632
		-62	2	36	highgamma	0.016515
		-60	6	36	highgamma	0.0157226
		-64	6	36	highgamma	0.0625277
		-54	12	36	highgamma	0.013969
		-54	18	36	highgamma	0.01172
		-52	32	36	highgamma	0.014782
		-50	34	36	highgamma	0.00931264
		-32	50	36	highgamma	0.0138155
		-66	-46	38	highgamma	0.00562852
		-68	-32	38	highgamma	0.00931264
		-68	-24	38	highgamma	0.00153505
		-66	-20	38	highgamma	0.00385109
		-66	-8	38	highgamma	0.0174612
		-64	-4	38	highgamma	0.0196664
		-62	-2	38	highgamma	0.0199557
		-64	-2	38	highgamma	0.0229121
		-60	6	38	highgamma	0.014782
		-60	10	38	highgamma	0.0412417
		-54	12	38	highgamma	0.0092103
		-54	16	38	highgamma	0.0190054
		-42	26	38	highgamma	0.00831486
		-52	28	38	highgamma	0.00709534
		-52	30	38	highgamma	0.0162602
		-64	-14	40	highgamma	0.00709534
		-66	-12	40	highgamma	0.00760215
		-64	-8	40	highgamma	0.0125212
		-62	-2	40	highgamma	0.0545454
		-60	2	40	highgamma	0.00945268
		-50	14	40	highgamma	0.0166297
		-44	22	40	highgamma	0.0576497
		-50	22	40	highgamma	0.0179089
		-50	32	40	highgamma	0.0192166
		-66	-26	42	highgamma	0.0328159
		-64	-24	42	highgamma	0.0229121
		-66	-20	42	highgamma	0.00842572
		-64	-18	42	highgamma	0.00851441
		-66	-16	42	highgamma	0.0266075
		-60	0	42	highgamma	0.00429154
		-60	4	42	highgamma	0.0103104
		-56	6	42	highgamma	0.0102337
		-58	10	42	highgamma	0.021286
		-52	14	42	highgamma	0.00498891
		-50	16	42	highgamma	0.103104
		-52	16	42	highgamma	0.00821704
		-64	-22	44	highgamma	0.00851441
		-60	-2	44	highgamma	0.0242598
		-58	4	44	highgamma	0.00554324
		-50	20	44	highgamma	0.00960828
		-62	-24	46	highgamma	0.0149667
		-60	-12	46	highgamma	0.00665188
		-62	-10	46	highgamma	0.00735208
		-58	-4	46	highgamma	0.00498891
		-58	-2	46	highgamma	0.021286
		-60	0	46	highgamma	0.00864745
		-56	2	46	highgamma	0.00554324
		-54	8	46	highgamma	0.0155211
		-48	20	46	highgamma	0.00813008
		-46	22	46	highgamma	0.0170455
		-46	28	46	highgamma	0.022173
		-46	30	46	highgamma	0.0014782
		-58	-12	48	highgamma	0.0192166
		-56	-4	48	highgamma	0.000831486
		-58	-4	48	highgamma	0.0119734
		-58	2	48	highgamma	0.00731707
		-50	12	48	highgamma	0.0432373
		-52	12	48	highgamma	0.0199557
		-48	16	48	highgamma	0.0515521
		-54	16	48	highgamma	0.0266075
		-58	-10	50	highgamma	0.0347376
		-56	-8	50	highgamma	0.00532151
		-54	0	50	highgamma	0.00540466
		-52	2	50	highgamma	0.0250111
		-52	6	50	highgamma	0.0133038
		-46	16	50	highgamma	0.103104
		-44	22	50	highgamma	0.0117687
		-52	2	52	highgamma	0.0147292
		-50	6	52	highgamma	0.0126991
		-38	32	52	highgamma	0.0155211
		-50	4	54	highgamma	0.0157226
		-44	20	54	highgamma	0.0266075
		-50	2	56	highgamma	0.0515521
		-40	24	58	highgamma	0.0119734
		-38	28	58	highgamma	0.0217295
		-34	30	58	highgamma	0.00487805
		-36	26	60	highgamma	0.0217295
		-32	28	60	highgamma	0.0186253
		-36	20	62	highgamma	0.0310421
