# Supplementary material for: Spike-phase coupling of subthalamic neurons to posterior perisylvian cortex predicts speech sound accuracy
Source: Nat Commun. 2025 Apr 9;16:3357. doi: 10.1038/s41467-025-58781-8 (PMC11982203; doi:10.1038/s41467-025-58781-8)
Supplement: Supplementary file 4 — Source Data [file 41467_2025_58781_MOESM4_ESM.zip › 2025_Vissani_et_al_R2_SourceData_Fig2.xlsx]

## Sheet: Figure 2a
Figure 2a	Grand-average of spike-phase coupling maps
							N pairs	2148
							Test w.r.t. baseline	two-sided paired t-test
							Correction	cluster-based permutation (max cluster)
							Significance at bin level	0.05
							Significance at cluster level 0.01
							# clusters	4 (3 positive and 1 negative)
							# permutations	500

## Sheet: Figure 2c
Figure 2c	Number of pairs with t-SPC events
	N t-SPC events	N pairs (N = 19577)
	0	17393
	1	1682
	2	307
	3	114
	4	59
	5	20
	6	1
	7	1
	N t-SPC events total	N pairs total with > 1 t-SPC event
	2987	2184

## Sheet: Figure 2d-e
2	Temporal and frequency properties of t-SPC events
	[s] t-SPC duration	[Hz] t-SPC frequency	[s] t-SPC time centroid
	0.207427	120	0.674138
	0.207427	42	0.829708
	0.218539	135	-0.0574128
	0.207427	65	0.15557
	0.160714	45	-2.67555
	0.158249	120	1.08136
	0.258929	70	-1.91146
	0.317306	45	0.105094
	0.210998	16	0.210998
	0.310711	35	-0.846511
	0.158999	140	0.0260032
	0.267857	16	1.77409
	0.267857	45	-2.69308
	0.160714	120	-2.74666
	0.155357	22	-0.720384
	0.321429	60	-2.57529
	0.310683	75	-1.66527
	0.262358	120	-0.393537
	0.214286	14	2.03415
	0.206117	70	0.772939
	0.160714	95	2.00736
	0.157415	60	-0.131179
	0.207147	42	-2.04804
	0.209548	140	-0.700847
	0.107143	75	-2.30765
	0.258935	125	-1.71412
	0.160714	130	1.49192
	0.208736	90	0.991498
	0.15536	110	-1.0382
	0.214286	95	1.6564
	0.105355	37	-2.12337
	0.157139	37	-2.09748
	0.423209	42	-2.17873
	0.310707	28	-2.00674
	0.155354	65	-2.03263
	0.321429	37	1.77203
	0.165086	125	-0.522774
	0.160714	22	-2.83174
	0.165086	85	-0.357687
	0.267857	24	1.87092
	0.375094	6	-0.627038
	0.216592	8	-0.602724
	0.329619	22	-0.329619
	0.375	26	1.92449
	0.209537	115	0.419074
	0.160714	55	1.49224
	0.321429	70	-2.28653
	0.314403	75	-0.262002
	0.258921	100	-0.782502
	0.205754	125	1.08021
	0.21768	45	-0.272101
	0.258924	60	-0.884385
	0.317868	6	1.26524
	0.42145	135	0.474132
	0.316088	130	1.15899
	0.532711	145	0.102413
	0.478064	115	0.129737
	0.579494	125	0.39511
	0.369659	10	1.18577
	0.266967	110	1.39783
	0.318758	110	1.31837
	0.543611	120	-0.326453
	0.260317	80	0.0252981
	0.156679	75	-0.0265207
	0.208922	55	-2.02756
	0.267857	18	1.91658
	0.160714	140	1.97015
	0.207135	22	-1.33073
	0.309927	60	0.723164
	0.207132	70	-0.755319
	0.263806	45	-0.290187
	0.153617	30	1.10092
	0.320558	75	1.3724
	0.155172	125	-0.667746
	0.362069	95	-0.697438
	0.321429	105	1.34862
	0.109732	60	-0.00333585
	0.267857	10	-2.11698
	0.155172	8	-0.974428
	0.208844	140	-0.533799
	0.267857	145	1.25718
	0.410203	90	0.410203
	0.103448	125	-1.5126
	0.157764	85	0.13147
	0.310345	50	-0.58157
	0.473395	55	-0.396596
	0.362069	80	-0.71088
	0.206897	30	-0.749763
	0.155172	35	-0.717942
	0.155355	85	-1.73441
	0.214286	42	-2.70163
	0.310711	105	-1.24245
	0.160714	100	-3.03102
	0.160714	115	2.06512
	0.154409	24	0.849248
	0.155352	135	-2.13004
	0.313761	22	-0.903235
	0.310712	100	-1.99991
	0.207136	115	-2.03861
	0.422734	24	-0.475575
	0.310714	70	-2.29897
	0.105552	85	-0.844415
	0.263567	140	-0.873019
	0.310703	33	-1.62434
	0.214286	115	-2.77431
	0.208011	110	1.24807
	0.214286	95	1.83498
	0.208208	65	0.936936
	0.214286	75	-2.87361
	0.160714	18	-2.68978
	0.107143	18	-2.663
	0.160714	20	-2.63621
	0.160714	16	-2.63288
	0.107143	70	-3.08651
	0.310738	55	-1.97936
	0.258948	40	-1.12483
	0.321429	120	-2.93961
	0.414321	45	-1.83633
	0.31068	140	-1.4628
	0.15534	105	-1.48869
	0.31068	65	-1.4628
	0.36246	75	-1.74759
	0.267857	12	-2.85573
	0.310722	55	-1.74973
	0.207148	50	-1.79855
	0.212058	10	0.0520189
	0.318941	12	0.0519654
	0.43086	31	-0.592432
	0.209814	70	0.839256
	0.317879	37	-2.31164
	0.321429	32	1.93887
	0.267857	32	1.96521
	0.210738	40	-2.26003
	0.267857	32	1.96555
	0.267857	35	-2.87354
	0.321429	37	-2.79318
	0.321429	32	1.93894
	0.321429	35	-2.8583
	0.321429	32	-2.85848
	0.267857	35	-2.83266
	0.156572	130	1.17429
	0.260749	85	0.912623
	0.375	40	-2.82218
	0.321429	35	1.94119
	0.375	35	-2.82099
	0.310782	32	-1.79232
	0.207188	125	-1.94629
	0.370533	55	1.38317
	0.208924	30	1.2955
	0.321429	40	-2.79672
	0.321429	40	-2.79055
	0.267857	40	-2.76783
	0.214286	35	-2.7927
	0.267857	35	1.96975
	0.214286	35	-2.74081
	0.321429	35	-2.84206
	0.267857	32	1.96935
	0.267857	32	1.97146
	0.267857	35	1.96809
	0.26267	100	0.44654
	0.262088	95	0.393132
	0.262527	75	0.28878
	0.527019	35	1.10519
	0.307383	110	0.409843
	0.267857	18	1.83969
	0.207198	10	-1.7543
	0.155398	135	-1.31401
	0.413326	40	1.27831
	0.214286	40	1.92599
	0.25793	50	0.644825
	0.212995	90	-0.106498
	0.321429	75	-2.8909
	0.154958	40	0.697311
	0.154958	37	0.594006
	0.375	45	-2.6839
	0.103595	14	-1.92095
	0.267857	32	2.05992
	0.267857	85	-2.80794
	0.258974	40	-1.65335
	0.160714	90	-2.49351
	0.375	35	-2.91729
	0.212444	65	-0.318666
	0.267857	120	1.89921
	0.206379	120	0.10319
	0.160714	95	1.84644
	0.21251	110	-2.41199
	0.258263	115	0.903922
	0.414349	115	-1.91481
	0.160714	140	-2.7974
	0.535714	50	-2.71358
	0.321429	42	-2.71358
	0.478584	105	-2.4621
	0.214286	90	-2.7087
	0.267857	55	-2.52692
	0.321429	50	-2.55286
	0.160714	55	-2.89814
	0.267857	50	-2.57671
	0.321429	125	-2.66696
	0.214286	55	-2.55982
	0.214286	50	-2.60973
	0.321429	75	-2.49507
	0.375	50	-2.74619
	0.155513	42	-0.440621
	0.306064	45	0.612128
	0.255013	45	0.637532
	0.42146	90	-2.33272
	0.214286	65	-2.66001
	0.214286	65	-2.94061
	0.267857	130	-2.91383
	0.160714	115	2.04644
	0.472906	20	-2.15335
	0.687192	20	-2.2677
	0.314039	16	-2.13176
	0.214286	16	-2.39637
	0.358525	40	0.179263
	0.465517	90	-1.5508
	0.160714	18	-2.42971
	0.375	16	-2.37909
	0.267857	20	-2.37615
	0.206897	22	-1.82658
	0.267857	18	-2.43432
	0.155172	65	-0.810615
	0.160714	75	-2.34318
	0.214286	110	1.85636
	0.203583	95	0.661646
	0.255463	70	0.434287
	0.204739	135	0.563033
	0.155172	18	-1.60529
	0.153561	140	0.179154
	0.357847	8	0.281166
	0.357847	8	0.843498
	0.310345	8	-0.951693
	1.02461	6	0.458994
	0.625705	6	1.48864
	0.310345	6	-0.90393
	0.459726	6	0.79175
	0.535714	8	1.90742
	0.362069	8	-0.925831
	0.635375	8	-0.215445
	0.817937	8	0.613453
	0.413869	6	1.43384
	5.21442	10	-0.323135
	1.36126	12	-0.322785
	0.46009	6	0.792377
	0.689077	8	1.72481
	0.321429	8	-2.46239
	0.622391	6	-0.952298
	0.357944	6	0.230107
	0.409079	8	0.767023
	0.357944	6	1.35507
	0.206897	6	-0.895436
	0.370752	8	-0.238341
	0.357078	6	0.22955
	0.321429	6	1.90534
	0.712072	8	0.66121
	0.305832	10	0.458748
	0.987537	10	-0.0352333
	0.356638	6	1.04444
	0.160714	6	-2.85807
	0.989994	8	-0.0345593
	0.716753	6	1.12633
	0.513403	8	0.203388
	0.267857	8	-2.80072
	0.258621	140	-0.973587
	0.267857	75	-2.32803
	0.306726	8	0.817937
	0.321429	8	2.12292
	0.306726	8	0.357847
	0.255605	6	0.843498
	0.321429	8	2.12292
	0.0535714	100	-2.91629
	0.307081	6	0.255901
	0.614206	6	0.460655
	0.307103	8	1.2796
	0.31146	6	-0.789797
	2.33382	12	1.11407
	1.48294	10	0.792606
	0.919114	8	0.510619
	0.868411	6	0.536371
	0.357581	18	0.280956
	0.459747	12	1.30262
	0.408553	8	1.3278
	0.868845	6	0.587748
	0.35776	8	1.30327
	1.48174	8	0.791963
	0.375	135	1.93462
	0.511775	8	0.307065
	0.40942	8	1.33062
	0.214286	6	2.01747
	0.375	8	-2.74522
	0.362069	8	-1.27755
	0.419345	8	-0.524776
	1.02533	8	0.460146
	1.2108	8	1.68061
	0.310345	8	-1.97583
	0.413793	8	-1.25169
	2.90593	10	0.511621
	3.01168	10	0.45771
	0.366828	8	-0.551035
	0.410921	8	0.152943
	0.316687	6	1.59196
	0.696429	8	-2.58451
	0.310345	6	-1.9241
	0.62069	14	-1.30341
	3.12391	8	0.724059
	5.20744	10	-0.315659
	4.95088	10	-0.189426
	0.905172	8	-2.48134
	0.568966	6	-1.17531
	2.59164	8	0.508442
	0.375	8	2.0989
	0.310345	6	-1.40291
	3.26892	8	0.490171
	0.310345	8	-1.50897
	2.58452	8	0.507425
	0.321429	6	2.12111
	1.15366	8	-0.16863
	0.475274	6	-0.556344
	0.262315	8	-2.15713
	0.56842	6	0.0746259
	0.410098	6	1.02524
	0.640548	8	1.80688
	0.528325	8	-2.2377
	0.775862	8	-1.06837
	2.85805	10	0.85327
	0.482143	10	-2.47589
	3.48638	10	0.544696
	1.85626	8	-0.0585029
	0.535714	8	2.01678
	0.311775	6	-0.415701
	0.719913	6	0.204069
	0.463772	8	1.35994
	0.6139	12	1.02317
	0.512886	8	0.666751
	0.214286	60	-2.8213
	1.70147	8	0.953137
	0.375	6	2.09852
	0.358404	6	0.640007
	0.256003	8	1.20321
	0.316687	8	1.59196
	0.321429	6	2.01816
	0.522539	6	-0.158869
	0.256003	6	1.35681
	0.418821	6	-0.15821
	0.626261	6	1.49074
	0.615085	6	0.768856
	0.519964	8	-0.00367347
	0.410093	6	0.820187
	0.361872	6	0.0757357
	0.416664	10	-0.0547309
	0.313058	6	-0.0541171
	0.463218	10	1.35814
	0.589286	6	1.99153
	0.410108	6	0.820216
	0.428571	8	-2.70966
	0.26601	6	-2.25522
	2.95851	8	0.805315
	0.465517	6	-1.89715
	2.23532	8	1.16888
	0.511533	8	0.562686
	0.160714	50	1.61496
	0.482143	6	1.88281
	0.413793	6	-1.9362
	0.409462	6	0.307096
	1.67129	6	1.44984
	0.160714	50	1.61584
	0.974739	6	1.10148
	0.310345	6	-1.92529
	0.409568	6	0.819137
	0.409568	6	1.3311
	1.97837	6	1.29628
	0.414953	8	0.0486757
	0.358613	6	0.794073
	0.203983	6	0.713939
	0.305974	8	1.1729
	0.479567	8	1.71866
	0.205036	6	0.717627
	1.97932	8	1.29699
	0.256252	140	0.230627
	1.02485	8	0.819876
	0.589286	6	1.99263
	0.258621	110	-1.38821
	0.717087	6	0.921969
	0.428571	6	2.07233
	0.923339	6	0.872042
	0.267857	8	-2.75575
	1.12808	8	0.974247
	0.307279	6	0.716984
	0.563345	6	1.25472
	0.642857	6	1.96497
	0.321429	85	-2.78589
	0.153148	45	0.944414
	0.267857	10	2.14649
	0.267857	8	-2.43361
	0.310345	6	-1.83047
	1.30858	8	-0.814107
	0.214286	80	-2.29856
	0.267857	100	1.7766
	0.255888	125	0.895607
	0.255048	30	0.739638
	0.256464	50	0.487282
	0.267857	80	-2.73795
	0.204089	30	0.204089
	0.155172	35	-1.62695
	0.311646	110	0.0992879
	0.204089	10	1.42862
	0.214286	65	-2.28803
	0.357636	70	1.35391
	0.313121	50	-0.522517
	0.160714	145	1.78531
	0.258716	65	1.37119
	0.206897	145	-1.4791
	0.257945	60	1.10916
	0.367035	12	1.5246
	0.367015	12	0.0741935
	0.270184	10	-0.0835537
	0.315329	12	1.5492
	0.25745	10	1.21002
	0.271381	10	-0.569901
	0.321429	6	-2.60474
	0.514384	6	0.205067
	0.154086	10	0.847475
	0.308173	6	1.23269
	0.206897	8	-2.13291
	0.264899	10	-0.665386
	0.214286	24	2.19074
	0.310451	50	1.43962
	0.30938	20	0.15469
	0.321429	24	2.02516
	0.375	28	2.05128
	0.257083	6	0.231375
	0.359619	8	0.333932
	0.375	6	2.10372
	0.261168	80	-0.130584
	0.359711	6	0.436791
	0.413793	35	-2.04247
	0.263466	22	1.57026
	0.209801	100	-0.472052
	0.321319	24	-0.214213
	0.32016	90	-0.0554838
	0.208958	115	0.626874
	0.423769	90	-0.0027875
	0.208855	8	0.156642
	0.214286	90	-2.42519
	0.107143	110	-2.06747
	0.255069	60	-1.8973
	0.443164	55	-0.0678063
	0.267857	125	-2.45919
	0.267857	75	-2.23867
	0.307198	32	0.972794
	0.22988	24	-0.17241
	0.255069	75	-1.58485
	0.418938	70	-0.055965
	0.255999	75	0.947194
	0.255777	55	0.332511
	0.267569	85	0.668923
	0.229157	70	-0.171868
	0.160714	55	-2.33348
	0.375	60	-2.39011
	0.214286	85	1.66416
	0.307036	18	0.716418
	0.3259	22	-0.0603411
	0.267857	125	1.36746
	0.267857	125	1.36746
	0.255069	12	-1.93028
	0.30864	12	-1.9578
	0.510138	10	-1.8032
	0.255069	12	-1.93101
	0.204055	14	-1.90845
	0.153041	16	-1.88
	0.204055	22	-1.70789
	0.160714	75	1.78565
	0.321429	110	-2.61909
	0.267857	130	-2.22887
	0.153	125	-1.48453
	0.320569	55	1.26724
	0.255	18	-1.88778
	0.158398	70	-0.0791992
	0.211811	85	0.476575
	0.317717	125	0.847245
	0.260143	55	-1.98978
	0.322529	14	-0.0554917
	0.319966	65	-0.107449
	0.327033	125	-0.163516
	0.160714	75	1.61129
	0.306	120	-1.93363
	0.357	110	-1.65875
	0.255	135	-1.38253
	0.153	24	-1.40423
	0.255	22	-1.31724
	0.104435	130	-0.156653
	0.157312	125	0.760339
	0.0524642	135	0.341018
	0.260718	55	-0.182502
	0.207254	100	-0.31088
	0.369627	55	1.07726
	0.153	85	-1.41858
	0.25508	40	-1.6453
	0.204064	40	-1.61979
	0.25508	40	-1.69632
	0.25508	40	-1.6453
	0.321029	105	1.27713
	0.417418	125	-0.749835
	0.153048	100	-1.08696
	0.153048	55	-1.03311
	0.267857	110	-2.53745
	0.265302	90	-2.17637
	0.204064	20	-1.73277
	0.37351	30	1.14434
	0.269622	135	-0.566206
	0.321429	100	-2.66822
	0.267857	37	1.40957
	0.315978	16	-0.473967
	0.211492	105	-0.211492
	0.256267	90	0.128134
	0.257887	90	0.0760704
	0.102032	70	-0.814553
	0.205079	70	0.974123
	0.311887	120	-0.00156699
	0.357112	40	-1.32886
	0.204064	18	-1.65533
	0.214286	80	1.39839
	0.160714	130	-2.72293
	0.214286	120	-2.68475
	0.204064	60	-0.81751
	0.308896	50	0.205931
	0.204064	140	-1.37869
	0.261303	45	0.0752795
	0.261303	45	0.0752795
	0.306096	90	-0.957431
	0.321712	35	-0.160856
	0.374582	40	-0.13442
	0.160714	130	-2.54996
	0.206897	95	-0.953054
	0.160714	18	1.34903
	0.263591	65	0.711695
	0.258621	18	-1.39621
	0.319581	120	-2.15083
	0.315516	24	0.315516
	0.258621	40	-1.29847
	0.267857	14	1.34932
	0.213325	20	0.948432
	0.321429	75	-2.63205
	0.535714	40	1.21539
	0.206897	47	-0.77633
	0.269466	135	0.296412
	0.482143	105	1.26485
	0.375	110	1.21041
	0.160714	125	-2.58021
	0.103448	70	-1.29357
	0.206897	32	-1.50047
	0.267857	90	1.26408
	0.362069	80	-1.6091
	0.155172	32	-1.14358
	0.155172	95	-1.45393
	0.263097	50	0.0768972
	0.206897	28	-1.92964
	0.264815	115	0.291297
	0.258621	45	-1.33481
	0.276114	80	-0.08365
	0.217748	10	-0.496264
	0.375	60	-2.40557
	0.214286	120	1.67631
	0.160714	115	1.63955
	0.204	85	-1.30007
	0.267857	130	1.64952
	0.523152	120	-0.899879
	0.313714	85	-2.33727
	0.614571	115	-2.07775
	0.306	135	-1.77345
	0.371182	65	-0.450721
	0.306746	50	-1.03305
	0.212905	35	0.425809
	0.259237	80	-0.0765414
	0.371339	10	-0.610056
	0.306	115	-1.89165
	0.204	95	-2.17887
	0.214286	40	1.39766
	0.265231	50	1.138
	0.375	55	-2.57294
	0.255	40	-1.08237
	0.160714	130	1.35097
	0.210096	18	0.000247374
	0.262744	16	0.0265713
	0.267857	85	-2.34719
	0.306	18	-1.34626
	0.315392	28	0.0528951
	0.262744	22	0.0265713
	0.316825	18	0.104595
	0.259259	110	0.855554
	0.211104	125	-0.474984
	0.153	60	-1.1188
	0.204	30	-1.63179
	0.216957	90	-0.108479
	0.157579	120	0.65658
	0.255	12	-0.992515
	0.213739	28	1.12126
	0.310143	125	-0.738854
	0.255	32	-1.27643
	0.306001	135	-1.20159
	0.204	115	-1.55859
	0.160105	30	1.09405
	0.160714	60	1.79017
	0.204	60	-1.13532
	0.267857	24	-2.67593
	0.204	22	-1.60083
	0.267857	115	-2.19646
	0.316286	16	-2.11729
	0.207776	37	-0.757776
	0.205501	32	-0.755501
	0.160714	65	-2.44397
	0.408157	37	-0.856118
	0.153059	130	-1.5959
	0.255098	35	-1.44284
	0.306118	35	-1.41733
	0.255098	60	-1.74896
	0.318059	50	-0.544029
	0.258871	120	-1.09363
	0.214286	90	-2.71546
	0.258407	42	0.38761
	0.257443	18	1.05552
	0.263552	12	1.57151
	0.158631	8	1.57248
	0.267857	6	-2.63783
	0.214286	135	-2.39676
	0.204059	20	-1.06015
	0.320209	100	-2.28067
	0.257443	8	0.334676
	0.267857	38	-2.62828
	0.103347	85	1.49853
	0.36042	100	0.18021
	0.211848	55	-2.17414
	0.213543	135	-0.546771
	0.267857	85	-2.34844
	0.257774	35	0.231996
	0.160714	125	-2.66741
	0.104077	35	-1.38261
	0.154019	42	-1.49979
	0.256216	130	0.435568
	0.214286	12	-2.26883
	0.214286	135	2.03483
	0.267857	65	-2.4571
	0.267857	65	-2.39929
	0.275	50	-0.2475
	0.155631	24	1.27098
	0.315862	110	-2.22115
	0.204905	135	1.12698
	0.33	40	-0.22
	0.416846	60	1.48908
	0.358584	115	1.05014
	0.154324	22	1.46608
	0.433355	120	-0.436678
	0.275	8	-0.2475
	0.321429	90	1.83907
	0.321702	140	-0.00414875
	0.209061	22	1.30663
	0.369651	22	1.38621
	0.22	10	-0.22
	0.365639	100	1.2275
	0.495	26	-0.2475
	0.69251	18	-0.566255
	0.527691	18	1.36076
	0.491787	16	-0.355894
	0.687068	16	1.38822
	0.33	10	-0.22
	0.422278	35	0.101139
	0.260548	115	0.338713
	0.107143	115	-2.57679
	0.371097	90	1.34266
	0.155875	10	1.1171
	0.267857	90	1.80466
	0.275	18	-0.3575
	0.365236	16	1.22615
	0.258936	60	-0.783042
	0.207148	85	-1.43038
	0.155361	18	-0.627681
	0.214286	105	1.99961
	0.321702	90	-0.00414875
	0.417873	8	0.261171
	0.107143	120	2.10675
	0.207148	55	-1.94825
	0.275	120	-0.4125
	0.104144	65	0.833152
	0.374403	24	-0.572202
	0.385	125	-0.3575
	0.542273	115	-0.436136
	0.269848	20	-0.519924
	0.314545	55	-1.33636
	0.206372	22	-1.97745
	0.275	120	-0.4125
	0.160714	90	-2.44669
	0.107143	12	-2.44645
	0.385	80	-0.1925
	0.209697	135	-1.33636
	0.275	125	-0.2475
	0.157273	8	-1.25773
	0.33	125	-0.33
	0.33	115	-0.385
	0.22	125	-0.275
	0.22	125	-0.22
	0.324848	60	-0.492424
	0.44	125	-0.33
	0.275	125	-0.2475
	0.165	125	-0.3575
	0.275	75	-0.3025
	0.33	120	-0.385
	0.313065	130	0.41742
	0.33	125	-0.385
	0.26036	37	1.06748
	0.385	130	-0.2475
	0.156216	32	1.17162
	0.104144	110	0.729008
	0.33	120	-0.33
	0.157287	65	-1.31022
	0.321429	20	-2.44779
	0.472248	28	-1.67815
	1.17461	26	-0.697304
	0.261428	24	0.653569
	1.116	18	1.55142
	0.22	20	-0.33
	0.693039	16	1.55268
	0.44	20	-0.33
	0.831461	20	0.467697
	0.636437	16	1.46148
	0.33	20	-0.275
	0.477624	14	1.39253
	0.214286	14	1.95395
	0.597407	16	-0.408703
	0.367091	22	0.917728
	0.267466	16	-0.573733
	0.262344	105	-1.73055
	0.369765	20	-0.679882
	0.267857	16	1.49487
	0.262344	18	-1.57314
	0.209875	22	-1.2321
	0.812235	20	-0.196351
	0.419533	20	0.681741
	0.902805	20	1.44779
	0.262344	16	-1.57314
	0.969587	16	-0.170144
	0.471974	22	0.65552
	0.68852	18	1.34065
	0.212081	135	-2.02023
	0.262208	16	0.498195
	0.213156	20	1.41762
	0.31386	18	1.20313
	0.321429	22	1.58323
	0.160714	90	-2.63131
	0.157536	22	-1.2064
	0.547512	18	-0.328756
	0.638776	16	1.47551
	0.599971	20	-0.354986
	0.41985	22	0.682256
	0.688797	16	1.34154
	0.157407	50	-0.943516
	0.214286	12	1.5242
	0.210248	18	1.15636
	0.157512	16	1.12883
	0.209906	115	0.944576
	1.15372	8	0.681741
	0.375	10	1.7117
	0.262417	55	-0.838659
	0.525612	16	1.20436
	0.160714	90	1.6011
	0.157839	135	-0.734146
	0.214286	50	1.8992
	0.209662	140	-0.707247
	0.160714	115	1.77075
	0.160714	80	-2.47501
	0.160714	20	1.43978
	0.209875	140	-1.54691
	0.262344	115	-1.73055
	0.104938	8	-1.70431
	0.209875	18	-0.759875
	0.315779	18	1.25916
	0.428571	18	1.73848
	0.367282	18	-1.41574
	0.160714	18	1.60455
	0.263258	16	0.658145
	0.214286	18	1.74133
	0.209925	32	0.157444
	0.104962	22	0.472331
	0.369487	60	-1.94153
	0.11	90	-0.055
	0.212081	55	-2.02023
	0.318121	60	-2.02078
	0.377407	16	-0.518703
	0.214938	18	-0.547469
	0.22	22	-0.275
	0.362459	90	0.906148
	0.309913	35	0.72313
	0.154719	10	0.180505
	0.309437	20	0.567301
	0.257864	18	0.541515
	0.266349	28	1.53887
	0.11	18	-0.055
	0.206176	50	0.103088
	0.265573	14	-2.11883
	0.626586	130	-0.698293
	0.160714	70	-2.54626
	0.267857	50	2.06203
	0.373862	50	-0.516931
	0.214286	65	-2.62662
	0.160714	37	-2.43912
	0.214286	80	1.60523
	0.257281	45	1.05485
	0.257281	95	0.180097
	0.22	33	-0.275
	0.153532	60	0.435007
	0.482143	85	1.62634
	0.267857	45	-2.29065
	0.256096	55	0.691459
	0.262311	130	-1.52055
	0.204877	55	0.717068
	0.153319	60	0.383297
	0.102213	135	0.766594
	0.261017	140	-1.67238
	0.158593	50	0.185025
	0.307315	50	0.256096
	0.160714	120	1.51879
	0.275	10	-0.3025
	0.385	10	-0.3575
	0.428571	10	-2.47257
	0.261238	8	-1.91338
	0.532636	10	-0.00868223
	0.375	8	-2.50529
	0.261897	8	-1.91898
	0.313057	10	0.101529
	0.321429	12	-2.52321
	0.205026	12	-0.755026
	0.257383	8	0.128691
	0.428571	10	-2.46964
	0.205026	8	-1.06257
	0.260906	8	0.0754531
	0.428571	10	-2.46964
	0.312538	10	0.101269
	0.22	10	-0.165
	0.205906	8	0.978055
	0.37443	8	-0.0327852
	0.15443	6	0.90084
	0.532383	10	-0.00880859
	0.307539	125	-1.42136
	0.535714	8	-2.419
	0.312636	10	0.101318
	0.535714	8	-2.419
	0.275	10	-0.3025
	0.205906	8	0.205906
	0.367383	10	0.0736914
	0.422383	8	0.0461914
	0.15443	8	0.180168
	0.160714	8	-2.60357
	0.256283	120	-1.5495
	0.422383	8	0.0461914
	0.535714	8	-2.41607
	0.477383	8	0.0186914
	0.535714	8	-2.41607
	0.102513	105	-0.857539
	0.477383	12	0.0186914
	0.257383	26	0.128691
	0.410464	60	-1.11439
	0.307539	55	-1.21634
	0.20527	125	-1.01186
	0.260026	10	-0.625013
	0.308859	8	0.15443
	0.321429	10	1.61044
	0.15377	135	-1.70327
	0.582341	12	-2.07133
	0.368055	12	-1.96418
	0.358796	8	-1.39573
	0.160714	8	-2.22857
	0.205721	12	-1.78433
	0.15443	40	0.797887
	0.267857	105	1.47651
	0.256283	65	-1.13945
	0.260913	12	-1.91061
	0.267857	8	1.58365
	0.214286	8	-2.25536
	0.260913	6	-1.91061
	0.375	8	1.74437
	0.160714	115	1.47651
	0.205677	14	-1.06419
	0.165	115	-0.1925
	0.256813	75	-1.6543
	0.515645	65	0.825032
	0.214286	35	1.60684
	0.205369	55	-1.73087
	0.160714	55	1.3122
	0.214286	8	-2.75499
	0.260356	105	-0.992605
	0.260356	8	-0.680178
	0.889609	8	0.334805
	0.214286	10	-2.75629
	0.419801	8	-0.7049
	1.09439	8	0.437197
	0.214286	10	-2.75367
	0.321429	10	-2.37867
	0.47419	10	-0.677095
	1.2416	10	0.6208
	0.321429	8	1.72374
	0.482143	10	-2.61887
	0.580985	10	-0.675493
	1.35089	10	0.565447
	0.214286	8	-2.75198
	0.525766	8	-0.702883
	0.572886	10	0.231443
	0.841098	10	1.19738
	0.214286	8	-2.7505
	0.258675	8	0.284543
	0.642857	10	-2.53806
	0.158966	8	-0.574483
	1.14543	12	0.462716
	0.532115	10	1.40503
	0.214286	8	-2.75235
	0.321429	10	-2.37735
	0.525864	8	-0.702932
	1.46109	10	0.565545
	0.321429	8	1.51038
	0.642857	10	-2.52775
	0.206557	8	-0.859835
	0.213278	8	-0.546639
	1.31067	10	0.380333
	0.428571	8	1.56423
	0.589286	12	-2.56485
	0.528881	10	-0.649441
	2.05323	10	0.751617
	0.482143	10	-2.61842
	0.525864	12	-0.702932
	1.34966	10	0.674831
	0.642857	10	-2.53426
	0.527995	10	-0.648997
	1.62312	12	0.646558
	0.589286	10	-2.56485
	0.528881	10	-0.649441
	1.6218	10	0.645902
	0.482143	8	-2.61842
	0.580864	12	-0.675432
	1.20043	10	0.435216
	0.317829	8	1.29789
	0.259093	8	0.285002
	0.673642	8	0.855007
	0.160714	8	-2.77913
	0.479915	8	-0.569958
	1.0872	10	0.698917
	0.267857	8	-2.72556
	0.161983	8	-0.520992
	0.880118	10	0.595374
	0.482143	14	-2.61842
	0.207932	10	-1.90156
	0.780174	10	0.959575
	0.267857	8	-2.72556
	0.780174	8	0.959575
	0.267857	8	-2.72556
	0.268966	8	-0.519483
	0.728402	8	0.985461
	0.260275	8	-0.784247
	0.470133	8	0.125067
	0.102895	32	1.1833
	0.214286	6	-2.7613
	0.261407	8	-0.680704
	0.636519	10	0.208259
	0.642857	10	-2.53806
	0.473881	8	-0.676941
	1.51752	8	0.48376
	0.375	10	-2.67199
	0.528881	8	-0.649441
	1.51752	8	0.48376
	0.267857	8	1.69788
	0.209781	10	-0.759781
	0.260218	8	0.234196
	0.260218	8	0.754633
	0.385	10	-0.3575
	0.995612	10	0.332806
	0.208208	8	-0.914364
	0.781765	12	0.280883
	0.465068	8	1.00765
	0.267857	10	1.48125
	0.428571	10	-2.64521
	0.415864	8	-0.861898
	0.155315	8	0.336516
	0.155315	8	0.595374
	0.469173	10	0.179587
	0.414173	10	0.724803
	0.421372	8	1.24612
	0.828346	12	0.517716
	0.428571	16	-2.64521
	0.311898	10	-0.913881
	1.13898	10	0.673031
	0.482143	8	-2.61842
	0.472613	10	-2.0339
	0.525864	12	-0.702932
	1.46252	10	0.51126
	0.214286	8	-2.75235
	0.369915	8	-0.624958
	1.35898	12	0.459488
	0.526368	8	-0.703184
	1.4112	10	0.485602
	0.316663	8	-2.11187
	0.265949	8	-0.572975
	0.258858	12	0.284744
	0.414173	8	0.983661
	0.214286	10	-2.75235
	0.321429	8	-2.37735
	0.323966	8	-0.491983
	1.40466	10	0.647331
	0.214286	10	1.8318
	0.831946	10	0.933689
	0.259915	8	-0.679958
	0.886574	8	0.333287
	0.207087	8	0.983661
	0.214286	10	-2.75235
	0.259915	8	-0.835907
	0.62126	10	0.362401
	0.948087	10	1.25062
	0.905949	8	-2.40652
	2.4683	8	0.00836966
	0.267857	10	1.48359
	0.375	8	-2.67199
	0.423806	8	-2.16545
	0.580864	8	-0.675432
	2.26752	10	0.85876
	1.2476	8	0.72748
	0.210272	55	-0.600136
	0.317087	8	0.0485433
	0.414173	8	0.724803
	0.320315	10	-0.00484256
	0.414173	8	0.465945
	0.673031	8	0.595374
	0.362401	8	1.06132
	0.320949	6	-0.545475
	0.372932	8	-0.571466
	0.160714	95	-2.78097
	0.638092	10	-2.27259
	0.275	8	-0.4125
	1.6218	10	0.645902
	0.321429	8	1.8318
	0.638092	8	-2.27259
	0.363881	10	-0.88789
	1.35898	10	0.459488
	0.160714	10	1.91216
	0.530949	8	-2.21902
	0.207932	10	-0.861898
	1.24898	8	0.514488
	0.160714	10	1.91216
	0.530949	8	-2.21902
	0.311898	10	-1.01785
	1.19398	8	0.541988
	0.423806	8	-2.16545
	0.375315	10	-0.0323426
	0.263092	8	-2.08509
	0.375315	8	-0.0323426
	0.691663	10	-2.29937
	0.465945	12	0.906003
	0.267857	8	1.85859
	0.905949	10	-2.40652
	0.314915	8	-0.652458
	0.776574	16	0.750689
	0.160714	10	1.91216
	0.691674	10	-2.29947
	0.267857	70	-2.29709
	0.79563	10	-2.24739
	0.207932	8	-0.757932
	0.62126	10	0.776574
	0.424632	10	-2.17329
	0.214286	8	-2.75235
	0.579755	12	-2.08747
	0.473881	12	-0.676941
	0.485315	8	-0.0873426
	0.207087	10	0.465945
	0.214286	8	1.8318
	0.214286	6	-2.27021
	0.214286	12	1.88538
	0.267857	10	-2.61842
	0.423806	10	-2.16545
	0.259915	8	-0.783924
	1.51466	10	0.592331
	0.214286	8	1.88538
	1.11388	10	-2.30255
	0.525864	12	-0.702932
	0.268966	120	-0.519483
	1.57252	12	0.45626
	0.362401	125	0.181201
	0.107143	28	1.40323
	0.214286	10	1.88538
	0.957932	12	-2.38053
	2.62584	12	-0.0168277
	0.75	10	-2.48449
	0.418881	10	-0.704441
	0.838031	10	0.254016
	0.465945	10	1.00955
	0.214286	12	1.4568
	0.375	10	-2.67199
	0.258858	10	1.11309
	0.267857	115	-2.29766
	0.159148	8	-2.13773
	0.2626	80	0.0763
	0.2595	10	0.90825
	0.319993	8	-2.22192
	0.155949	14	-0.783924
	0.642857	10	-2.53806
	0.207932	8	-0.809915
	0.313858	8	0.101929
	0.258858	8	0.336516
	0.258858	8	0.284744
	0.207087	10	1.0872
	0.258858	8	0.336516
	0.258858	10	1.11309
	0.469173	8	0.179587
	0.258858	10	1.11309
	0.103991	8	-2.00588
	0.213706	8	-0.00314716
	0.518528	8	0.933351
	0.160714	8	1.91411
	0.428571	8	-2.59163
	0.103966	8	-2.00553
	0.207932	8	-0.809915
	1.0872	10	0.543602
	0.160714	8	1.91216
	0.696429	10	-2.51128
	0.311898	10	-0.705949
	0.893031	8	0.226516
	0.31063	8	0.931889
	0.428571	10	-2.32378
	0.259915	12	-0.835907
	0.569488	10	0.80246
	0.155949	37	-1.40772
	0.586042	10	-2.2976
	0.318344	8	-2.16599
	0.321429	8	-2.69933
	0.214286	10	-2.27076
	0.260007	8	-0.680003
	0.31281	8	-0.706405
	0.158948	14	1.27099
	0.208756	8	-1.22846
	0.165	8	-0.1925
	0.160714	60	-2.67708
	0.31279	18	-1.43624
	0.208527	8	-1.33198
	0.260659	100	-1.30591
	0.208527	8	-1.27984
	0.208527	120	-0.706395
	0.208527	10	-1.22771
	0.104263	8	-1.17558
	0.156395	8	-1.14951
	0.365552	8	-0.784998
	0.364922	125	-1.87936
	0.208527	8	-1.22771
	0.156201	135	-0.888435
	0.20941	120	-1.80646
	0.214286	55	1.66834
	0.260659	10	-1.25378
	0.31279	10	-0.758527
	0.208527	135	-0.706395
	0.321429	10	-2.54252
	0.208527	12	-0.706395
	0.208527	8	-1.22771
	0.103527	8	0.93174
	0.208527	8	-1.22771
	0.22	8	-0.22
	0.103527	8	0.93174
	0.156395	8	-1.20165
	0.260659	12	-0.732461
	0.165	10	-0.0825
	0.15529	8	0.854095
	0.160714	12	1.48339
	0.22	10	-0.11
	0.156395	30	-1.87936
	0.260659	10	-1.25378
	0.317053	8	0.0485266
	0.156395	12	-1.25378
	0.207053	10	0.103527
	0.207053	10	0.103527
	0.214286	8	-2.75681
	0.214263	140	-0.547132
	0.258817	8	0.336462
	0.159275	95	-2.14146
	0.258817	22	0.543515
	0.258817	20	0.543515
	0.260659	65	-1.6187
	0.262053	8	0.0760266
	0.160714	95	-2.5164
	0.413917	10	-1.17087
	0.206958	140	-1.01566
	0.155298	10	-1.19707
	0.155219	8	-1.04153
	0.321429	80	-2.47902
	0.155219	8	-1.09327
	0.155219	10	-1.09327
	0.214286	10	1.40119
	0.155219	8	-1.09327
	0.155059	8	0.232588
	0.206723	40	1.03361
	0.214286	28	1.51003
	0.103479	8	-1.0674
	0.317658	10	1.29593
	0.103479	8	-1.11914
	0.267857	14	1.42797
	0.413917	12	-1.79175
	0.206958	8	-0.963917
	0.22	32	-0.385
	0.206958	8	-0.963917
	0.37123	12	1.32271
	0.107143	95	1.9369
	0.160714	10	-2.29107
	0.155172	85	-1.45517
	0.267857	125	-2.39821
	0.158444	12	0.024222
	0.258468	40	0.129234
	0.310437	8	-0.860437
	0.206958	8	-0.808698
	0.258698	8	-1.61066
	0.154866	45	0.851762
	0.267857	14	1.75016
	0.267857	12	1.85682
	0.482143	12	1.7494
	0.361804	30	0.852824
	0.260406	8	1.16438
	0.267857	12	1.69637
	0.107143	70	1.88318
	0.155041	80	0.956084
	0.428571	20	1.87684
	0.267857	20	2.06434
	0.428571	18	2.1447
	0.375	18	2.11887
	0.375	20	2.17148
	0.102	35	-1.77178
	0.214286	22	2.09113
	0.482143	28	1.95867
	0.321429	35	-2.76008
	0.459	22	-1.9413
	0.642857	18	2.03828
	0.642857	16	2.03948
	0.535714	18	2.09113
	0.260143	22	-2.14519
	0.214286	20	2.03343
	0.267857	20	2.00664
	0.726857	30	-2.08336
	0.957078	20	1.87632
	0.255	14	-1.89697
	0.214286	100	1.71723
	0.267857	22	1.90473
	0.204	100	-1.2753
	0.535714	18	1.99473
	0.214286	18	2.15707
	0.2074	80	-0.810901
	0.255	22	-0.990283
	0.267857	14	2.07524
	0.153	110	-1.87151
	0.316286	8	-2.19539
	0.408	8	-1.47624
	0.214286	12	1.78212
	0.208997	95	1.35848
	0.314153	100	1.04718
	0.265286	10	-2.21977
	0.258366	28	-0.835945
	0.313496	8	0.626992
	0.313526	8	0.679307
	0.210335	50	1.56829
	0.261517	12	1.49065
	0.663	10	-1.60374
	0.102	8	-1.06824
	0.31382	6	1.09837
	0.477071	6	1.65073
	0.523527	8	0.523527
	0.314116	8	1.09941
	0.372563	6	1.70451
	0.31382	10	1.09837
	0.477168	6	0.075558
	0.314142	6	1.0995
	0.306667	120	0.562224
	0.613335	6	0.920002
	0.0511112	10	0.638891
	0.214286	37	-2.50569
	0.415222	6	0.934249
	0.31163	6	0.88295
	0.207867	6	0.883437
	0.259834	10	1.22122
	0.214286	22	2.27119
	0.214286	22	2.27119
	0.214286	22	2.27119
	0.255	100	-1.92495
	0.267857	20	2.08816
	0.255378	16	1.3535
	0.160714	12	2.25019
	0.322038	90	-0.59468
	0.107143	22	2.32476
	0.10366	55	-0.207321
	0.204	22	-1.89945
	0.153	37	-1.90841
	0.321429	22	2.16851
	0.267857	12	-2.5397
	0.267857	18	2.24887
	0.255	120	-2.03663
	0.259552	110	-0.181686
	0.214286	90	-2.18243
	0.160714	95	-2.15564
	0.107143	32	-2.611
	0.308759	47	-0.63817
	0.204004	135	-1.25156
	0.25708	60	1.31111
	0.308496	90	1.43965
	0.306339	45	0.765848
	0.255283	26	1.04666
	0.26855	22	-0.349115
	0.307141	90	-0.727068
	0.359715	55	-0.716957
	0.318858	32	-2.07626
	0.255283	22	1.14877
	0.204004	42	-1.10082
	0.15317	16	0.536094
	0.153003	75	-1.89133
	0.204226	100	1.42958
	0.255005	50	-1.73833
	0.663043	14	-1.47918
	0.263709	85	0.131855
	0.61204	14	-1.45368
	0.357023	20	-1.07115
	0.520306	24	-2.17286
	0.474439	24	-2.30294
	0.357023	22	-1.53018
	0.696429	24	1.61402
	0.160714	12	-2.88837
	0.365019	10	-0.761136
	0.157807	12	-0.236711
	0.321429	12	1.53366
	0.321429	24	-2.70087
	0.313724	18	-2.22258
	0.321429	20	1.80152
	0.412824	10	-0.890243
	0.321429	24	1.80152
	0.365019	10	-0.761136
	0.535714	10	1.53366
	0.357023	8	-1.32617
	0.316292	22	-2.27487
	0.428571	18	-2.43301
	0.408027	22	-1.60669
	0.267857	24	1.8283
	0.321429	20	-2.70087
	0.265289	22	-2.30037
	0.321429	24	-2.69681
	0.267857	20	1.77441
	0.321429	22	-2.70087
	0.15301	12	-1.93821
	0.214286	22	1.80152
	0.15301	120	-1.53018
	0.2613	14	-0.49647
	0.263012	14	-0.499723
	0.357023	28	-1.78821
	0.316744	10	-0.422326
	0.316521	12	-0.422028
	0.357023	12	-1.32617
	0.369193	16	0.448306
	0.204013	12	-1.24966
	0.207211	12	-0.840039
	0.31811	18	1.21389
	0.420819	10	-0.420819
	0.319769	22	1.32021
	0.15301	30	-1.58119
	0.420819	12	-0.368217
	0.368217	12	-0.552325
	0.158226	18	1.18669
	0.107143	105	1.48009
	0.319706	20	1.31947
	0.736433	14	-0.368217
	0.319769	18	1.32021
	0.21041	12	-0.315614
	0.369193	12	0.501048
	0.316451	75	0.158226
	0.315026	20	0.525044
	0.318859	18	-2.31218
	0.214286	8	1.87413
	0.160714	60	-2.33768
	0.102004	140	-1.38772
	0.103337	125	-0.516686
	0.160714	70	1.79377
	0.153006	115	-1.16476
	0.204009	50	-1.73259
	0.255011	45	-1.75809
	0.204009	26	-1.08171
	0.155006	14	-0.129171
	0.204009	115	-1.69373
	0.160714	12	-2.76572
	0.153006	28	-1.41269
	0.311151	22	-2.15532
	0.209147	24	-2.20632
	0.204009	75	-1.64273
	0.154181	20	0.642421
	0.160714	60	-2.4984
	0.357015	28	-1.97425
	0.258526	22	-0.892502
	0.204009	26	-1.99922
	0.154461	30	0.74656
	0.155006	18	-0.645857
	0.107143	110	-2.90018
	0.204009	80	-2.10175
	0.310011	140	-0.206674
	0.154181	60	1.05357
	0.267857	140	-2.76626
	0.204009	22	-1.13406
	0.206323	14	0.103161
	0.26015	135	-2.21671
	0.204009	35	-2.13764
	0.154742	28	0.490017
	0.267857	75	1.90559
	0.163108	125	-0.462139
	0.204009	125	-1.74628
	0.206721	115	-0.723523
	0.103694	65	-0.466625
	0.160714	50	1.79395
	0.154202	65	0.179902
	0.260968	42	-0.391451
	0.255011	105	-1.52601
	0.255012	22	-1.8963
	0.204009	16	-1.41178
	0.204009	140	-1.59914
	0.160714	60	-2.78775
	0.307721	8	0.871877
	0.153004	70	-1.1521
	0.482142	6	0.776784
	0.408011	10	-1.12575
	0.214286	110	1.66352
	0.324249	12	-0.708619
	0.256319	32	0.69206
	0.256319	55	0.487005
	0.153004	140	-1.35526
	0.358846	8	0.897115
	0.204006	12	-1.38076
	0.358846	8	0.69206
	0.153791	70	0.128159
	0.256463	8	0.846328
	0.160714	10	1.41767
	0.214286	50	1.49802
	0.204006	31	-1.73942
	0.204006	60	-1.26984
	0.102003	32	-1.20892
	0.306008	32	-1.71483
	0.155753	14	-0.776628
	0.153004	105	-1.13501
	0.267857	70	1.37525
	0.321429	20	1.85137
	0.321429	20	1.85137
	0.204001	45	-1.81167
	0.267857	22	1.90281
	0.160714	70	1.93173
	0.262934	75	0.657335
	0.370335	65	-0.502597
	0.214286	120	-2.76053
	0.542169	95	-0.271085
	0.214171	45	-0.321257
	0.153001	18	-1.81971
	0.153001	80	-0.8261
	0.321429	70	-2.34089
	0.257807	65	0.69608
	0.262598	100	0.971614
	0.267857	37	-2.17624
	0.471858	37	-2.07424
	0.328212	10	-0.552202
	0.306002	105	-1.02231
	0.262598	8	0.761536
	0.361444	120	-0.790587
	0.306002	100	-1.58331
	0.325365	125	-0.596503
	0.255001	145	-1.09069
	0.102103	125	0.612618
	0.267857	90	-2.75154
	0.408002	22	-1.67905
	0.204206	105	0.714721
	0.255258	65	0.689195
	0.153001	70	-1.14169
	0.210455	60	-0.755958
	0.255001	110	-1.03969
	0.255258	125	0.229732
	0.153155	14	0.382886
	0.153155	130	0.587092
	0.255001	60	-1.90669
	0.153155	120	0.536041
	0.153001	8	-1.75369
	0.357002	24	-1.60069
	0.357002	24	-1.60069
	0.428571	105	-2.3512
	0.102	24	-1.52419
	0.207382	110	0.0494635
	0.25509	55	-1.39212
	0.306226	22	1.12283
	0.408143	22	-1.21536
	0.204072	70	-1.47419
	0.204072	14	-1.27458
	0.156957	75	-0.444712
	0.156957	130	-0.340074
	0.366233	120	-0.601669
	0.418552	50	-0.261595
	0.321429	10	1.64115
	0.428571	10	1.64115
	0.267857	12	1.66793
	0.153054	115	-1.69467
	0.204071	125	-1.51345
	0.473758	135	1.36933
	0.265479	125	-0.238931
	0.158366	105	0.395916
	0.211155	125	0.739043
	0.214286	14	-2.56496
	0.255089	135	-1.76225
	0.204071	135	-1.33396
	0.251432	85	-4.85263
	0.204005	12	-7.02411
	0.302981	20	-2.87832
	0.151491	90	-2.04512
	0.214286	16	-8.21256
	0.353478	70	-1.94413
	0.252484	70	-0.782701
	0.353478	20	-2.85307
	0.201987	22	-3.2318
	0.353478	28	-0.378727
	0.201987	80	-4.8477
	0.252484	85	-0.984689
	0.151491	16	-5.17593
	0.255007	32	-7.35562
	0.202249	125	-3.58991
	0.201987	145	-2.12087
	0.357009	32	-7.45762
	0.160714	18	-8.56077
	0.255007	32	-7.40662
	0.153004	140	-6.89661
	0.403975	125	-3.48428
	0.201987	14	-2.72683
	0.302981	16	-2.67633
	0.264146	12	1.32153
	0.201686	50	-6.25226
	0.267857	110	-8.02506
	0.100994	55	-3.98925
	0.252484	60	-4.36798
	0.302981	65	-3.08031
	0.151491	125	-1.03519
	0.302981	12	-2.17137
	0.151491	95	-0.429223
	0.302981	52	-3.58528
	0.20185	100	-2.16989
	0.252484	65	-4.16599
	0.454472	115	-0.631211
	0.267857	135	-8.18577
	0.302981	135	-0.403975
	0.201987	140	-6.11012
	0.151491	90	-2.14612
	0.310671	24	0.517784
	0.201987	10	-3.13081
	0.201987	10	-3.13081
	0.201987	14	-3.13081
	0.214286	90	1.40003
	0.255007	75	-7.26728
	0.25886	115	0.440062
	0.352639	115	-4.50874
	0.160714	130	-8.34649
	0.160714	45	1.42682
	0.315861	95	1.29568
	0.310294	16	0.517157
	0.408011	32	-7.12611
	0.302981	90	-4.64571
	0.252484	130	-5.83239
	0.252484	8	-3.15605
	0.151491	55	-0.580714
	0.210574	14	1.29475
	0.255007	60	-7.40662
	0.252484	40	-0.580714
	0.153004	24	-6.7946
	0.206863	65	0.930882
	0.267857	37	-8.06202
	0.302058	36	-5.0343
	0.321429	32	-8.19185
	0.201987	40	-1.31292
	0.201987	60	-0.908944
	0.428571	65	-8.3422
	0.321429	16	-8.18148
	0.204005	47	-7.65862
	0.153268	45	-1.65522
	0.210644	28	0.421289
	0.365071	8	-2.11862
	0.255446	10	-1.04202
	0.428571	14	-2.46187
	0.217539	60	-0.217539
	0.321429	105	1.37491
	0.215739	120	-0.0552083
	0.102179	115	-1.93608
	0.214286	37	-2.67046
	0.357625	20	-1.80956
	0.214286	40	1.69785
	0.267857	40	1.72464
	0.214286	135	1.74849
	0.210521	100	0.263151
	0.153268	37	-2.12373
	0.255446	75	-2.01198
	0.102246	50	-1.68964
	0.255615	50	-1.20485
	0.163292	14	-0.586409
	0.160714	60	1.06675
	0.316662	10	-0.663093
	0.309187	70	-1.89623
	0.204492	95	-0.92367
	0.255615	105	-1.81361
	0.154818	105	0.180621
	0.206299	60	0.361023
	0.306738	37	-1.70328
	0.214286	125	-2.27053
	0.214286	70	-2.43124
	0.267857	120	-2.40445
	0.160714	60	-2.40445
	0.160714	120	-2.51828
	0.255615	40	-0.961992
	0.306738	105	-0.93643
	0.107143	140	-2.53838
	0.205573	40	-0.833644
	0.255615	50	-1.83108
	0.204492	125	-1.85664
	0.204492	130	-2.01001
	0.369627	75	1.0133
	0.155341	75	0.440134
	0.214286	125	-2.36638
	0.204492	26	-0.927982
	0.153369	70	-1.76377
	0.221543	18	-0.443086
	0.160714	28	1.12819
	0.204492	135	-0.875385
	0.255615	80	-1.36105
	0.261771	100	0.759135
	0.107143	115	1.36926
	0.306738	80	-0.770944
	0.306738	85	-0.719821
	0.214286	105	1.19424
	0.214286	100	1.24782
	0.316532	24	-1.99451
	0.214286	90	1.36215
	0.360262	85	0.180131
	0.267857	115	-2.40213
	0.102246	125	-1.64997
	0.153369	55	-1.11318
	0.321648	135	1.02147
	0.102246	55	-0.729757
	0.153369	55	-0.754662
	0.204492	125	-1.74747
	0.102246	22	-1.49555
	0.428571	16	-2.33965
	0.255002	110	-0.977208
	0.375	16	1.58803
	0.214286	16	-2.7186
	0.214286	14	1.66839
	0.160714	14	-2.74539
	0.637715	14	-2.2926
	0.375	16	1.69517
	0.852001	16	-2.39974
	0.748088	18	1.5622
	0.204002	20	-1.25974
	0.459004	12	-1.33624
	0.357003	12	-1.28524
	0.375	14	1.75078
	0.321429	12	-2.3436
	0.375	12	1.69517
	0.321429	16	1.72196
	0.321429	14	-2.3436
	0.321429	18	1.56125
	0.214286	12	-2.45074
	0.321429	16	1.72196
	0.482143	14	1.74875
	0.214286	14	-2.7186
	0.214286	14	-2.39717
	0.510004	10	-1.82074
	0.696429	14	1.6416
	0.321429	16	-2.66503
	0.408003	10	-0.953736
	0.801659	16	1.58899
	1.107	14	-2.27224
	0.853318	16	1.56316
	0.579002	16	-2.16124
	0.587373	16	1.48184
	0.267857	14	1.6416
	0.375	14	1.58803
	0.47443	105	-2.15996
	0.375	14	1.58803
	0.375	16	1.6416
	0.321429	16	-2.3436
	0.589286	14	1.69517
	0.696429	14	1.6416
	0.267857	14	-2.42126
	0.255002	10	-1.79254
	0.306002	14	-1.05303
	0.375	14	1.58803
	0.306002	16	-1.92274
	0.428571	16	1.61482
	0.255002	14	-1.18324
	0.428571	12	1.61482
	0.357003	14	-1.2298
	0.357003	10	-1.28192
	0.255002	16	-1.23424
	0.255002	16	-1.23424
	0.214286	20	1.66839
	0.267857	16	1.48089
	0.214286	14	1.88267
	0.696429	18	1.6416
	1.107	14	-2.27224
	0.357003	18	-1.33624
	0.642857	14	1.66839
	0.375	16	-2.47753
	0.204002	40	-0.902735
	0.589286	16	1.6416
	0.306002	18	-1.05542
	0.255002	14	-1.89724
	0.321429	16	1.56125
	0.255002	12	-1.89724
	0.160714	12	1.90946
	0.160714	10	1.90496
	0.321429	16	-2.3436
	0.267857	16	1.85589
	0.214286	12	-2.7186
	0.267857	14	-2.42396
	0.517717	16	-1.9776
	0.482143	14	1.74875
	0.428571	14	1.77553
	0.308751	40	-0.79936
	0.204002	16	-1.25974
	0.321429	14	1.4541
	0.482143	14	1.74875
	0.160714	12	1.49027
	0.255002	8	-1.78715
	0.207646	70	0.622938
	0.267857	12	1.54384
	0.357003	10	-1.73615
	0.321429	14	1.57062
	0.408003	14	-1.71065
	0.375	14	1.59741
	0.255002	14	-1.83815
	0.321429	10	1.57062
	0.869578	14	-1.68644
	0.160714	14	1.59741
	0.372429	14	-2.20287
	0.408003	16	-1.55765
	0.306002	16	-1.04765
	0.160714	16	1.59741
	0.321429	12	1.57062
	0.255002	10	-1.07315
	0.255002	14	-1.78715
	0.363381	35	0.85654
	0.214286	105	1.73134
	0.267857	12	1.59741
	0.375	12	-2.46944
	0.357003	16	-1.83815
	0.428571	10	1.51705
	0.321429	12	1.57062
	0.428571	16	1.67777
	0.160714	14	-2.63015
	0.153001	10	-1.07315
	0.482143	12	1.65098
	0.461575	16	-1.89044
	0.428571	12	1.57062
	0.428571	16	-2.38908
	0.306002	18	-1.76165
	0.642857	16	1.57062
	1.209	16	-2.21315
	0.561004	14	-1.22615
	0.482143	14	1.4367
	0.107143	20	1.83848
	0.267857	16	-2.3623
	0.204002	16	-1.71065
	0.306002	18	-1.04765
	0.214286	14	1.67777
	0.267857	14	1.65098
	0.204002	60	-1.60865
	0.267857	18	-2.52301
	0.267857	18	-2.41587
	0.375	16	1.49027
	0.267857	16	1.59741
	0.375	12	-2.46944
	0.204002	10	-1.86365
	0.535714	14	1.6242
	0.428571	12	-2.44265
	0.464146	14	-1.94272
	0.204002	16	-1.14965
	0.641197	16	1.41074
	0.589286	14	-2.51779
	0.563575	14	-1.83422
	0.561004	12	-1.27193
	0.572339	20	1.05343
	0.267857	16	1.63424
	0.321429	18	1.57062
	0.306002	18	-1.86365
	0.204002	16	-1.09865
	0.363381	24	0.908451
	0.375	14	1.54384
	0.562297	16	-0.908665
	0.214286	16	1.57271
	0.160714	14	1.60264
	0.321429	14	-2.5498
	0.204002	14	-1.81265
	0.375	14	-2.52301
	0.153001	14	-1.83815
	0.214286	16	1.6242
	0.267857	12	-2.46944
	0.267857	14	1.65098
	0.160714	14	-2.41587
	0.214286	16	1.57062
	0.535714	14	-2.44265
	0.204002	16	-1.91465
	0.357003	22	-1.27715
	0.308128	18	-0.791581
	0.482143	16	1.65098
	0.321429	12	-2.65694
	0.375	14	-2.25515
	0.408003	14	-1.71065
	0.321429	16	1.73134
	0.306002	14	-0.995756
	0.255002	16	-0.861107
	0.214286	18	1.2492
	0.207646	115	0.415292
	0.311469	8	0.571027
	0.321429	14	-2.49623
	0.153001	18	-1.83815
	0.99986	14	-2.21058
	0.255002	16	-1.12415
	0.589286	18	1.59741
	0.267857	12	-2.68373
	0.477001	18	-2.20415
	0.375	16	1.70455
	0.214286	18	1.2492
	0.204002	50	-1.96565
	0.160714	18	1.22241
	0.214286	18	1.2492
	0.535363	70	-0.650043
	0.104906	85	0.944151
	0.373881	16	1.39336
	0.325568	90	-0.110331
	0.36717	22	0.445849
	0.262264	32	0.131132
	0.262264	45	0.813019
	0.262264	110	0.865471
	0.325568	60	-0.110331
	0.262264	24	0.65566
	0.209811	35	0.681887
	0.255002	80	-1.14723
	0.209811	16	0.996603
	0.535714	16	1.6581
	0.428571	14	-2.28713
	0.482143	16	1.63132
	0.364196	35	1.26172
	0.267857	20	1.57775
	0.464146	16	-1.94792
	0.306003	85	-1.51184
	0.663005	18	-1.18034
	0.428571	20	1.6581
	0.375	16	1.57775
	0.204002	16	-1.91984
	0.260144	14	-2.04992
	0.204002	18	-1.86884
	0.267857	16	1.63132
	0.306003	14	-1.86884
	0.321429	16	1.76525
	0.204002	55	-1.66484
	0.204002	14	-1.00184
	0.321429	20	1.49739
	0.428571	18	1.6581
	0.214286	14	1.76525
	0.214286	75	-2.66213
	0.321429	14	-2.28713
	0.255002	10	-1.07834
	0.267857	18	1.79203
	0.306003	10	-1.00184
	0.214286	18	1.76525
	0.265286	14	-2.15449
	0.482143	14	-2.31392
	0.321429	16	1.55096
	0.482143	14	-2.58177
	0.415716	10	-2.0257
	0.257053	70	0.591222
	0.642857	16	1.6581
	0.535714	14	1.6581
	0.214286	12	-2.38843
	0.318457	145	-0.318457
	0.214286	18	1.76525
	0.160714	18	1.79203
	0.214286	18	1.76525
	0.367104	115	-0.665284
	0.375	14	1.79203
	0.255002	10	-1.94534
	0.321154	28	-0.267629
	0.321429	14	1.76525
	0.428571	29	-2.50142
	0.362145	12	-1.99892
	0.306003	18	-1.00184
	0.267857	14	1.73846
	0.308574	14	-1.97213
	0.255002	16	-0.976337
	0.214286	14	1.76525
	0.321429	16	-2.66213
	0.267857	16	1.73846
	0.255002	14	-1.74134
	0.153001	12	-1.84244
	0.321429	22	-2.55499
	0.362145	12	-1.99892
	0.481732	26	-0.347917
	0.154232	16	0.539811
	0.255002	16	-1.69034
	0.204002	20	-1.51184
	0.205642	80	1.23385
	0.267857	24	-2.28257
	0.267857	18	-2.229
	0.321429	16	-2.30935
	0.212634	14	0.584744
	0.37211	14	0.186055
	0.214286	12	1.75919
	0.311144	50	-1.9395
	0.160714	18	1.35964
	0.482143	16	-2.60667
	0.204002	14	-1.89374
	0.357003	14	-1.91924
	0.375	37	-2.5531
	0.211715	105	-2.1526
	0.332645	75	-0.277205
	0.204002	12	-1.74074
	0.160714	14	-2.1781
	0.204002	12	-1.89374
	0.214286	18	-2.7406
	0.520288	12	-2.05188
	0.214286	10	1.54714
	0.204002	10	-1.12873
	0.160714	20	1.41321
	0.375	18	-2.66024
	0.520288	10	-2.05188
	0.214286	14	1.54714
	0.266326	30	0.878875
	0.418287	14	-2.10288
	0.428571	16	-2.63346
	0.466717	12	-2.0251
	0.214286	135	1.38643
	0.204002	35	-1.05574
	0.214286	90	1.50767
	0.210816	10	-0.0020897
	0.160714	120	-2.63824
	0.153001	120	-1.69324
	0.268744	45	-0.510613
	0.161246	135	-0.510613
	0.306002	130	-1.76974
	0.264032	110	1.26851
	0.153001	115	-1.43824
	0.262005	135	1.21504
	0.268744	70	-0.510613
	0.214995	22	-0.214995
	0.153001	125	-1.74424
	0.104705	26	-0.696807
	0.310097	32	0.361779
	0.306245	22	-1.60255
	0.255204	22	-1.62807
	0.204164	135	-0.479649
	0.160714	110	-1.83603
	0.267857	95	1.48566
	0.362484	20	0.957994
	0.204164	12	-1.39838
	0.155549	120	0.388871
	0.269465	55	-0.0310335
	0.207398	120	0.362947
	0.155549	60	0.181473
	0.207398	120	0.414796
	0.155549	60	1.01107
	0.155549	50	0.49257
	0.207398	47	0.518495
	0.357166	130	-1.6411
	0.306142	85	-0.697161
	0.155549	125	0.440721
	0.262653	22	0.0760713
	0.155549	115	0.388871
	0.414796	70	0.362947
	0.155549	70	0.181473
	0.207398	120	0.311097
	0.210842	145	1.09056
	0.267857	100	1.70491
	0.428571	20	-2.03397
	0.267857	50	-2.1679
	0.160714	120	-2.1679
	0.214286	135	-2.19468
	0.359713	70	-1.6934
	0.160714	145	-2.06075
	0.107143	130	-2.40897
	0.153071	26	-0.773696
	0.160714	80	1.27634
	0.267857	20	1.53577
	0.321429	18	1.56258
	0.321429	18	1.56258
	0.321429	16	1.51016
	0.214286	18	1.56325
	0.259755	20	1.0577
	0.482143	14	1.64294
	0.428571	16	1.56258
	0.267857	16	1.37508
	0.267857	20	1.37508
	0.375	16	1.48222
	0.321429	16	1.50901
	0.154637	18	1.05669
	0.204425	20	-1.71036
	0.153318	22	-1.68481
	0.159825	85	-0.346288
	0.160714	18	1.48222
	0.428571	18	1.56258
	0.375	18	1.58936
	0.375	16	1.43323
[truncated: 989 more rows]

## Sheet: Figure 2f
Figure 2f	t-SPC occurrence over time
			[%] theta	[%] alpha	[%] beta	[%] lowgamma	[%] highgamma
			0.0334784	1.67392	4.05089	0.468698	1.57349
			0.0334784	1.64044	4.11784	0.435219	1.54001
			0.0334784	1.64044	4.21828	0.401741	1.60696
			0.0334784	1.64044	4.21828	0.401741	1.60696
			0.0334784	1.57349	4.25176	0.401741	1.67392
			0.0334784	1.57349	4.25176	0.401741	1.67392
			0.0334784	1.57349	4.28524	0.435219	1.67392
			0.0334784	1.57349	4.21828	0.468698	1.60696
			0.0334784	1.57349	4.1848	0.468698	1.67392
			0.0334784	1.57349	4.15132	0.468698	1.64044
			0.0334784	1.57349	4.15132	0.435219	1.67392
			0.0334784	1.57349	4.15132	0.468698	1.7074
			0	1.57349	4.21828	0.435219	1.77436
			0	1.57349	4.21828	0.435219	1.74088
			0	1.54001	4.21828	0.435219	1.87479
			0	1.54001	4.35219	0.435219	1.84131
			0	1.54001	4.35219	0.468698	1.84131
			0	1.54001	4.31871	0.468698	1.84131
			0	1.54001	4.21828	0.468698	1.74088
			0	1.54001	4.15132	0.468698	1.77436
			0	1.54001	4.15132	0.468698	1.74088
			0	1.54001	4.15132	0.435219	1.84131
			0	1.54001	4.05089	0.401741	1.80783
			0.0334784	1.57349	4.05089	0.401741	1.80783
			0.0334784	1.57349	4.01741	0.401741	1.80783
			0.0669568	1.54001	4.11784	0.401741	1.84131
			0.0669568	1.57349	4.08437	0.435219	1.87479
			0.0669568	1.57349	4.08437	0.435219	1.84131
			0.0669568	1.60696	4.01741	0.435219	1.90827
			0.0669568	1.60696	3.98393	0.401741	1.90827
			0.0669568	1.67392	3.98393	0.401741	1.90827
			0.0669568	1.67392	3.91697	0.401741	1.94175
			0.0669568	1.67392	3.85002	0.401741	1.94175
			0.0669568	1.67392	3.7161	0.401741	1.90827
			0.0669568	1.67392	3.68262	0.401741	1.90827
			0.0669568	1.7074	3.64915	0.401741	1.84131
			0.0669568	1.7074	3.68262	0.401741	1.74088
			0.0669568	1.67392	3.78306	0.401741	1.67392
			0.0669568	1.7074	3.8835	0.468698	1.60696
			0.0669568	1.74088	3.78306	0.502176	1.60696
			0.0669568	1.74088	3.78306	0.535655	1.64044
			0.0669568	1.7074	3.7161	0.535655	1.60696
			0.0669568	1.7074	3.58219	0.535655	1.57349
			0.0669568	1.74088	3.51523	0.535655	1.57349
			0.0669568	1.74088	3.38132	0.569133	1.60696
			0.0669568	1.74088	3.44828	0.569133	1.67392
			0.0669568	1.77436	3.44828	0.602611	1.64044
			0.0669568	1.77436	3.51523	0.602611	1.54001
			0.0669568	1.77436	3.48175	0.602611	1.47305
			0.0669568	1.67392	3.51523	0.602611	1.43957
			0.0669568	1.7074	3.54871	0.535655	1.40609
			0.0669568	1.7074	3.54871	0.569133	1.43957
			0.0669568	1.7074	3.54871	0.569133	1.43957
			0.0669568	1.7074	3.58219	0.63609	1.54001
			0.0669568	1.7074	3.58219	0.63609	1.50653
			0.0669568	1.7074	3.51523	0.63609	1.50653
			0.0669568	1.7074	3.74958	0.63609	1.57349
			0.0669568	1.57349	3.7161	0.63609	1.54001
			0.0669568	1.50653	3.78306	0.63609	1.47305
			0.0669568	1.47305	3.81654	0.63609	1.50653
			0.0669568	1.47305	3.85002	0.63609	1.50653
			0.0669568	1.47305	4.05089	0.669568	1.57349
			0.0669568	1.47305	4.05089	0.669568	1.54001
			0.0669568	1.47305	4.05089	0.669568	1.54001
			0.0669568	1.47305	3.91697	0.63609	1.43957
			0.0669568	1.47305	4.05089	0.703047	1.43957
			0.0669568	1.47305	4.08437	0.703047	1.43957
			0.0669568	1.47305	4.15132	0.703047	1.43957
			0.0334784	1.40609	4.11784	0.669568	1.33914
			0.0334784	1.40609	4.21828	0.63609	1.37261
			0.0334784	1.33914	4.25176	0.602611	1.37261
			0.0334784	1.20522	4.31871	0.602611	1.33914
			0.0669568	1.20522	4.35219	0.602611	1.37261
			0.0669568	1.20522	4.35219	0.602611	1.40609
			0.0669568	1.2387	4.35219	0.669568	1.40609
			0.100435	1.2387	4.31871	0.703047	1.40609
			0.0669568	1.2387	4.38567	0.736525	1.47305
			0.0669568	1.2387	4.38567	0.736525	1.47305
			0.0669568	1.2387	4.38567	0.736525	1.50653
			0.0669568	1.17174	4.35219	0.703047	1.50653
			0.0669568	1.17174	4.35219	0.703047	1.50653
			0.0669568	1.17174	4.31871	0.736525	1.50653
			0.0669568	1.17174	4.41915	0.703047	1.57349
			0.0669568	1.13827	4.41915	0.703047	1.54001
			0.100435	1.13827	4.45263	0.703047	1.54001
			0.133914	1.17174	4.48611	0.703047	1.43957
			0.133914	1.20522	4.41915	0.669568	1.40609
			0.133914	1.20522	4.31871	0.669568	1.40609
			0.133914	1.17174	4.21828	0.63609	1.30566
			0.133914	1.2387	4.25176	0.63609	1.30566
			0.133914	1.2387	4.15132	0.669568	1.33914
			0.133914	1.27218	4.08437	0.703047	1.37261
			0.167392	1.33914	4.11784	0.703047	1.40609
			0.167392	1.30566	4.15132	0.669568	1.40609
			0.167392	1.30566	4.1848	0.63609	1.43957
			0.167392	1.20522	4.1848	0.669568	1.43957
			0.167392	1.20522	4.35219	0.669568	1.47305
			0.167392	1.20522	4.41915	0.669568	1.43957
			0.167392	1.20522	4.41915	0.669568	1.37261
			0.167392	1.20522	4.41915	0.669568	1.37261
			0.167392	1.17174	4.48611	0.669568	1.37261
			0.167392	1.17174	4.58654	0.669568	1.27218
			0.167392	1.17174	4.51958	0.63609	1.17174
			0.20087	1.17174	4.51958	0.669568	1.20522
			0.20087	1.13827	4.51958	0.703047	1.20522
			0.20087	1.13827	4.51958	0.736525	1.2387
			0.20087	1.10479	4.48611	0.736525	1.2387
			0.20087	1.13827	4.51958	0.703047	1.27218
			0.20087	1.10479	4.45263	0.703047	1.27218
			0.20087	1.10479	4.45263	0.770003	1.30566
			0.20087	0.602611	4.45263	0.770003	1.27218
			0.20087	0.602611	4.41915	0.803482	1.33914
			0.20087	0.602611	4.25176	0.770003	1.40609
			0.20087	0.602611	4.25176	0.770003	1.33914
			0.20087	0.602611	4.25176	0.803482	1.33914
			0.20087	0.602611	4.21828	0.803482	1.40609
			0.20087	0.63609	4.1848	0.770003	1.43957
			0.20087	0.63609	4.15132	0.736525	1.47305
			0.20087	0.703047	4.28524	0.736525	1.47305
			0.20087	0.703047	4.28524	0.770003	1.40609
			0.20087	0.703047	4.25176	0.803482	1.40609
			0.20087	0.703047	4.25176	0.803482	1.40609
			0.20087	0.703047	4.15132	0.803482	1.40609
			0.20087	0.703047	4.01741	0.83696	1.43957
			0.20087	0.703047	4.01741	0.83696	1.33914
			0.20087	0.703047	4.01741	0.83696	1.37261
			0.20087	0.703047	3.95045	0.903917	1.40609
			0.20087	0.703047	3.95045	0.970874	1.40609
			0.20087	0.703047	3.64915	0.937395	1.43957
			0.20087	0.736525	3.54871	0.937395	1.43957
			0.20087	0.736525	3.51523	0.937395	1.43957
			0.20087	0.703047	3.51523	0.937395	1.50653
			0.20087	0.703047	3.44828	0.937395	1.47305
			0.20087	0.669568	3.24741	0.870439	1.43957
			0.20087	0.703047	3.24741	0.903917	1.40609
			0.20087	0.703047	3.21393	0.903917	1.37261
			0.20087	0.669568	3.21393	0.937395	1.43957
			0.20087	0.602611	3.08001	0.937395	1.47305
			0.20087	0.602611	3.18045	0.970874	1.47305
			0.20087	0.602611	2.77871	0.937395	1.43957
			0.20087	0.602611	2.64479	0.903917	1.47305
			0.20087	0.535655	2.54436	0.903917	1.47305
			0.20087	0.502176	2.20957	0.903917	1.47305
			0.20087	0.468698	2.14262	0.870439	1.43957
			0.167392	0.435219	2.07566	0.83696	1.47305
			0.167392	0.435219	2.14262	0.903917	1.40609
			0.133914	0.435219	2.14262	0.970874	1.37261
			0.100435	0.435219	1.90827	1.00435	1.30566
			0.100435	0.401741	1.84131	1.00435	1.30566
			0.100435	0.435219	2.04218	1.03783	1.2387
			0.100435	0.435219	2.04218	1.03783	1.20522
			0.100435	0.401741	2.04218	1.03783	1.2387
			0.100435	0.435219	1.94175	1.07131	1.2387
			0.100435	0.435219	1.94175	1.07131	1.33914
			0.100435	0.435219	1.94175	1.13827	1.30566
			0.0669568	0.435219	1.94175	1.13827	1.30566
			0.0669568	0.435219	1.90827	1.10479	1.30566
			0.0669568	0.468698	1.74088	1.07131	1.30566
			0.0669568	0.468698	1.54001	1.07131	1.37261
			0.0669568	0.468698	1.87479	1.00435	1.33914
			0.0669568	0.468698	1.97523	1.03783	1.37261
			0.0669568	0.468698	1.97523	1.03783	1.33914
			0.0669568	0.468698	1.90827	1.00435	1.33914
			0.0669568	0.468698	1.94175	1.00435	1.27218
			0.0669568	0.502176	1.97523	1.03783	1.30566
			0.0334784	0.468698	1.94175	1.03783	1.33914
			0.0334784	0.468698	1.94175	1.03783	1.37261
			0.0334784	0.435219	1.94175	1.00435	1.40609
			0	0.468698	1.94175	1.00435	1.47305
			0	0.435219	1.90827	1.03783	1.50653
			0	0.368262	1.94175	1.07131	1.60696
			0	0.368262	1.94175	1.07131	1.57349
			0	0.368262	1.94175	1.07131	1.57349
			0	0.368262	1.84131	0.937395	1.60696
			0	0.368262	1.77436	0.903917	1.64044
			0	0.368262	1.74088	0.83696	1.60696
			0	0.368262	1.74088	0.83696	1.54001
			0	0.368262	1.74088	0.770003	1.57349
			0	0.368262	1.77436	0.736525	1.57349
			0	0.368262	1.50653	0.736525	1.57349
			0	0.368262	1.50653	0.770003	1.57349
			0	0.368262	1.54001	0.770003	1.47305
			0	0.368262	1.57349	0.736525	1.40609
			0	0.368262	1.54001	0.736525	1.37261
			0	0.368262	1.47305	0.736525	1.40609
			0	0.401741	1.50653	0.736525	1.47305
			0	0.401741	1.50653	0.803482	1.50653
			0.0334784	0.368262	1.54001	0.770003	1.54001
			0.0334784	0.401741	1.50653	0.703047	1.64044
			0.0669568	0.368262	1.50653	0.669568	1.67392
			0.0669568	0.368262	1.47305	0.669568	1.67392
			0.0669568	0.334784	1.50653	0.602611	1.67392
			0.0669568	0.334784	1.50653	0.602611	1.57349
			0.0669568	0.334784	1.50653	0.602611	1.57349
			0.0669568	0.334784	1.43957	0.602611	1.7074
			0.0669568	0.334784	1.40609	0.535655	1.7074
			0.0669568	0.368262	1.40609	0.502176	1.7074
			0.0669568	0.368262	1.40609	0.435219	1.7074
			0.0669568	0.368262	1.50653	0.468698	1.74088
			0.0669568	0.368262	1.47305	0.502176	1.67392
			0.0669568	0.401741	1.47305	0.468698	1.64044
			0.0669568	0.401741	1.47305	0.468698	1.64044
			0.0669568	0.401741	1.47305	0.535655	1.64044
			0.0669568	0.401741	1.50653	0.569133	1.64044
			0.0669568	0.368262	1.64044	0.569133	1.57349
			0.0669568	0.368262	1.57349	0.535655	1.57349
			0.0669568	0.368262	1.54001	0.535655	1.57349
			0.0669568	0.401741	1.54001	0.502176	1.57349
			0.0669568	0.435219	1.57349	0.535655	1.47305
			0.100435	0.535655	1.60696	0.535655	1.40609
			0.100435	0.535655	1.50653	0.569133	1.40609
			0.100435	0.535655	1.47305	0.569133	1.40609
			0.100435	0.535655	1.37261	0.569133	1.40609
			0.100435	0.569133	1.37261	0.569133	1.50653
			0.100435	0.569133	1.50653	0.602611	1.50653
			0.100435	0.569133	1.50653	0.63609	1.47305
			0.100435	0.569133	1.43957	0.602611	1.47305
			0.100435	0.569133	1.47305	0.602611	1.47305
			0.100435	0.569133	1.47305	0.669568	1.30566
			0.100435	0.569133	1.47305	0.669568	1.27218
			0.100435	0.569133	1.40609	0.703047	1.30566
			0.100435	0.569133	1.33914	0.602611	1.30566
			0.100435	0.569133	1.33914	0.602611	1.33914
			0.100435	0.569133	1.33914	0.602611	1.37261
			0.100435	0.669568	1.33914	0.602611	1.40609
			0.100435	0.703047	1.40609	0.602611	1.33914
			0.100435	0.703047	1.40609	0.669568	1.30566
			0.100435	0.703047	1.43957	0.669568	1.30566
			0.100435	0.703047	1.57349	0.669568	1.20522
			0.100435	0.703047	1.57349	0.669568	1.17174
			0.100435	0.669568	1.64044	0.703047	1.2387
			0.100435	0.669568	1.64044	0.703047	1.27218
			0.100435	0.669568	1.64044	0.736525	1.2387
			0.100435	0.703047	1.64044	0.736525	1.20522
			0.100435	0.870439	1.67392	0.770003	1.27218
			0.100435	0.937395	1.7074	0.736525	1.40609
			0.100435	0.937395	1.74088	0.736525	1.37261
			0.100435	0.937395	1.74088	0.703047	1.37261
			0.100435	0.937395	1.77436	0.669568	1.37261
			0.100435	0.937395	1.74088	0.669568	1.30566
			0.100435	0.937395	1.80783	0.669568	1.30566
			0.100435	0.937395	1.84131	0.669568	1.33914
			0.100435	0.937395	1.84131	0.669568	1.37261
			0.100435	0.937395	1.87479	0.669568	1.37261
			0.100435	0.937395	1.90827	0.669568	1.40609
			0.100435	0.970874	1.77436	0.703047	1.30566
			0.133914	0.970874	1.77436	0.736525	1.33914
			0.133914	0.937395	1.74088	0.703047	1.33914
			0.167392	0.937395	1.74088	0.63609	1.33914
			0.167392	0.937395	1.77436	0.669568	1.30566
			0.167392	0.937395	1.80783	0.703047	1.27218
			0.133914	0.937395	2.14262	0.736525	1.2387
			0.133914	0.937395	2.14262	0.736525	1.2387
			0.133914	0.937395	2.1761	0.736525	1.2387
			0.133914	0.970874	2.14262	0.736525	1.10479
			0.133914	1.03783	2.07566	0.770003	1.10479
			0.133914	1.03783	2.07566	0.803482	1.10479
			0.133914	1.00435	2.07566	0.803482	1.17174
			0.133914	1.00435	2.07566	0.770003	1.2387
			0.133914	1.03783	2.1761	0.736525	1.2387
			0.133914	1.07131	2.27653	0.770003	1.2387
			0.133914	1.10479	2.51088	0.770003	1.2387
			0.133914	1.10479	2.4774	0.770003	1.2387
			0.133914	1.10479	2.4774	0.803482	1.2387
			0.133914	1.10479	2.51088	0.770003	1.20522
			0.133914	1.03783	2.41045	0.736525	1.07131
			0.133914	1.20522	2.41045	0.736525	1.03783
			0.133914	1.27218	2.41045	0.736525	1.07131
			0.133914	1.27218	2.44392	0.770003	1.10479
			0.100435	1.30566	2.37697	0.803482	1.10479
			0.100435	1.33914	2.41045	0.770003	1.10479
			0.100435	1.33914	2.34349	0.736525	1.03783
			0.100435	1.37261	2.34349	0.736525	1.00435
			0.100435	1.37261	2.34349	0.736525	0.970874
			0.100435	1.37261	2.34349	0.736525	0.937395
			0.100435	1.37261	2.27653	0.703047	0.870439
			0.100435	1.07131	2.34349	0.703047	0.870439
			0.100435	1.13827	2.37697	0.669568	0.903917
			0.100435	1.13827	2.34349	0.669568	1.03783
			0.100435	1.20522	2.20957	0.703047	1.03783
			0.100435	1.17174	2.27653	0.736525	1.10479
			0.100435	1.17174	2.14262	0.736525	1.10479
			0.100435	1.17174	2.24305	0.736525	1.13827
			0.100435	1.17174	2.24305	0.736525	1.10479
			0.100435	1.17174	2.24305	0.736525	1.10479
			0.100435	1.17174	2.24305	0.669568	1.07131
			0.100435	1.10479	2.20957	0.669568	1.13827
			0.100435	1.20522	2.20957	0.669568	1.10479
			0.100435	1.20522	2.27653	0.703047	1.10479
			0.133914	1.20522	2.24305	0.703047	1.07131
			0.133914	1.2387	2.20957	0.669568	1.07131
			0.133914	1.27218	2.20957	0.669568	1.03783
			0.133914	1.27218	2.31001	0.669568	1.00435
			0.133914	1.27218	2.31001	0.63609	1.00435
			0.133914	1.27218	2.31001	0.63609	0.970874
			0.133914	1.2387	2.31001	0.669568	0.970874
			0.133914	1.2387	2.37697	0.703047	1.03783
			0.100435	1.13827	2.37697	0.703047	1.00435
			0.100435	1.13827	2.34349	0.669568	1.03783
			0.100435	1.13827	2.34349	0.602611	1.03783
			0.100435	1.10479	2.37697	0.669568	1.10479
			0.133914	1.07131	2.31001	0.602611	1.10479
			0.133914	1.07131	2.4774	0.569133	1.10479
			0.133914	1.10479	2.51088	0.569133	1.13827
			0.133914	1.10479	2.51088	0.569133	1.13827
			0.133914	1.10479	2.4774	0.569133	1.20522
			0.133914	1.10479	2.51088	0.569133	1.2387
			0.133914	1.37261	2.71175	0.602611	1.2387
			0.133914	1.30566	2.67827	0.602611	1.13827
			0.133914	1.30566	2.64479	0.569133	1.13827
			0.133914	1.27218	2.64479	0.535655	1.13827
			0.167392	1.2387	2.64479	0.535655	1.13827
			0.20087	1.33914	2.67827	0.535655	1.13827
			0.20087	1.33914	2.67827	0.569133	1.10479
			0.20087	1.33914	2.67827	0.569133	1.10479
			0.20087	1.33914	2.67827	0.569133	1.10479
			0.20087	1.30566	2.74523	0.569133	1.10479
			0.20087	1.30566	2.71175	0.535655	1.2387
			0.20087	1.74088	2.77871	0.569133	1.27218
			0.20087	1.74088	2.77871	0.569133	1.27218
			0.20087	1.74088	2.74523	0.535655	1.30566
			0.20087	1.74088	2.71175	0.569133	1.33914
			0.167392	1.74088	2.57784	0.569133	1.40609
			0.167392	1.74088	2.57784	0.602611	1.43957
			0.167392	1.74088	2.57784	0.602611	1.47305
			0.167392	1.74088	2.57784	0.602611	1.50653
			0.167392	1.74088	2.64479	0.602611	1.47305
			0.167392	1.74088	2.57784	0.63609	1.47305
			0.167392	1.77436	2.67827	0.63609	1.47305
			0.167392	1.77436	2.71175	0.669568	1.50653
			0.167392	1.77436	2.81219	0.703047	1.54001
			0.167392	1.74088	2.71175	0.703047	1.50653
			0.167392	1.74088	2.64479	0.736525	1.47305
			0.167392	1.77436	2.67827	0.736525	1.47305
			0.167392	1.77436	2.67827	0.736525	1.47305
			0.167392	1.77436	2.64479	0.736525	1.50653
			0.167392	1.80783	2.64479	0.736525	1.43957
			0.167392	1.80783	2.67827	0.770003	1.47305
			0.20087	1.87479	2.71175	0.770003	1.57349
			0.20087	2.0087	2.71175	0.803482	1.54001
			0.20087	2.0087	2.67827	0.770003	1.54001
			0.20087	2.0087	2.67827	0.803482	1.54001
			0.20087	2.0087	2.71175	0.803482	1.43957
			0.20087	2.04218	2.67827	0.870439	1.43957
			0.20087	2.07566	2.67827	0.903917	1.43957
			0.20087	2.07566	2.67827	0.903917	1.40609
			0.20087	2.07566	2.67827	0.937395	1.33914
			0.20087	2.07566	2.67827	0.937395	1.30566
			0.20087	2.07566	2.67827	0.937395	1.30566
			0.20087	2.04218	2.71175	0.937395	1.33914
			0.20087	2.04218	2.71175	0.937395	1.30566
			0.167392	2.04218	2.67827	0.903917	1.30566
			0.167392	2.0087	2.64479	0.903917	1.27218
			0.167392	2.0087	2.37697	0.870439	1.27218
			0.167392	2.07566	2.34349	0.83696	1.2387
			0.167392	2.07566	2.34349	0.83696	1.2387
			0.167392	2.07566	2.37697	0.83696	1.2387
			0.167392	2.10914	2.37697	0.870439	1.20522
			0.167392	2.14262	2.37697	0.870439	1.17174
			0.20087	2.0087	2.41045	0.903917	1.20522
			0.20087	2.0087	2.41045	0.970874	1.2387
			0.20087	2.0087	2.34349	0.970874	1.2387
			0.20087	2.0087	2.34349	0.937395	1.2387
			0.20087	1.97523	2.24305	0.937395	1.27218
			0.20087	1.90827	2.24305	0.937395	1.27218
			0.20087	1.90827	2.24305	0.903917	1.27218
			0.20087	1.94175	2.27653	0.870439	1.27218
			0.20087	1.94175	2.27653	0.83696	1.27218
			0.20087	1.94175	2.27653	0.83696	1.2387
			0.20087	1.94175	2.27653	0.83696	1.20522
			0.20087	1.90827	2.34349	0.736525	1.2387
			0.20087	1.90827	2.34349	0.703047	1.2387
			0.167392	1.90827	2.27653	0.669568	1.27218
			0.167392	1.90827	2.24305	0.669568	1.30566
			0.133914	1.94175	2.0087	0.703047	1.43957
			0.133914	1.94175	2.0087	0.703047	1.43957
			0.133914	1.94175	2.0087	0.703047	1.43957
			0.133914	1.94175	1.97523	0.669568	1.40609
			0.133914	1.94175	1.97523	0.669568	1.37261
			0.133914	1.97523	1.97523	0.669568	1.37261
			0.133914	1.94175	2.0087	0.669568	1.27218
			0.133914	1.94175	2.0087	0.703047	1.2387
			0.133914	1.90827	2.0087	0.703047	1.2387
			0.100435	1.90827	2.04218	0.703047	1.2387
			0.100435	1.94175	2.04218	0.703047	1.30566
			0.100435	1.90827	1.84131	0.703047	1.33914
			0.133914	1.90827	1.84131	0.703047	1.30566
			0.133914	1.90827	1.84131	0.703047	1.30566
			0.133914	1.90827	1.84131	0.703047	1.30566
			0.133914	1.90827	1.77436	0.669568	1.33914
			0.133914	1.80783	1.77436	0.703047	1.60696
			0.133914	1.80783	1.74088	0.703047	1.60696
			0.133914	1.80783	1.74088	0.703047	1.64044
			0.133914	1.80783	1.74088	0.669568	1.64044
			0.133914	1.80783	1.74088	0.63609	1.67392
			0.133914	1.87479	1.50653	0.569133	1.67392
			0.133914	1.87479	1.50653	0.602611	1.74088
			0.133914	1.87479	1.50653	0.63609	1.74088
			0.133914	1.87479	1.50653	0.63609	1.7074
			0.133914	1.87479	1.50653	0.63609	1.7074
			0.133914	1.84131	1.47305	0.602611	1.74088
			0.133914	1.67392	1.50653	0.602611	1.84131
			0.133914	1.64044	1.54001	0.602611	1.84131
			0.133914	1.64044	1.50653	0.602611	1.84131
			0.133914	1.64044	1.54001	0.569133	1.80783
			0.133914	1.64044	1.54001	0.569133	1.84131
			0.133914	1.64044	1.43957	0.63609	1.84131
			0.133914	1.64044	1.43957	0.602611	1.80783
			0.133914	1.64044	1.43957	0.602611	1.84131
			0.133914	1.64044	1.40609	0.602611	1.84131
			0.133914	1.64044	1.40609	0.569133	1.80783
			0.133914	1.64044	1.37261	0.535655	1.80783
			0.133914	1.40609	1.2387	0.569133	1.87479
			0.100435	1.40609	1.2387	0.569133	1.87479
			0.100435	1.37261	1.20522	0.569133	1.77436
			0.100435	1.37261	1.2387	0.569133	1.74088
			0.133914	1.37261	1.27218	0.602611	1.77436
			0.133914	1.37261	1.27218	0.602611	1.80783
			0.133914	1.37261	1.27218	0.602611	1.80783
			0.133914	1.37261	1.27218	0.602611	1.80783
			0.133914	1.37261	1.27218	0.602611	1.74088
			0.133914	1.37261	1.27218	0.602611	1.74088
			0.133914	1.37261	1.27218	0.602611	1.74088
			0.100435	1.10479	1.20522	0.63609	1.77436
			0.100435	1.10479	1.20522	0.669568	1.67392
			0.100435	1.10479	1.17174	0.602611	1.60696
			0.100435	1.10479	1.20522	0.602611	1.60696
			0.133914	1.07131	1.07131	0.569133	1.40609
			0.133914	1.07131	1.07131	0.535655	1.43957
			0.133914	1.07131	1.07131	0.535655	1.43957
			0.133914	1.07131	1.07131	0.535655	1.40609
			0.133914	1.07131	1.07131	0.535655	1.40609
			0.133914	1.07131	1.07131	0.535655	1.40609
			0.133914	1.07131	1.03783	0.502176	1.43957
			0.133914	1.10479	1.03783	0.468698	1.43957
			0.133914	1.10479	1.03783	0.435219	1.47305
			0.133914	1.10479	1.07131	0.502176	1.47305
			0.100435	1.07131	1.10479	0.502176	1.47305
			0.100435	1.07131	1.10479	0.535655	1.50653
			0.100435	1.07131	1.10479	0.535655	1.50653
			0.100435	1.07131	1.10479	0.535655	1.50653
			0.100435	1.07131	1.10479	0.535655	1.50653
			0.100435	1.07131	1.10479	0.535655	1.50653
			0.100435	1.07131	1.13827	0.535655	1.50653
			0.100435	1.07131	1.13827	0.535655	1.50653
			0.100435	1.33914	1.10479	0.502176	1.37261
			0.100435	1.33914	1.10479	0.502176	1.43957
			0.100435	1.33914	1.10479	0.535655	1.40609
			0.100435	1.37261	1.03783	0.502176	1.33914
			0.0669568	1.37261	1.03783	0.535655	1.33914
			0.0669568	1.37261	1.03783	0.535655	1.30566
			0.0669568	1.37261	1.03783	0.535655	1.30566
			0.0669568	1.37261	1.03783	0.535655	1.30566
			0.0669568	1.37261	1.03783	0.535655	1.30566
			0.0669568	1.37261	1.03783	0.535655	1.30566
			0.0669568	1.37261	1.03783	0.535655	1.30566
			0.0669568	1.67392	1.03783	0.535655	1.20522
			0.0669568	1.7074	1.07131	0.535655	1.2387
			0.100435	1.67392	1.03783	0.535655	1.27218
			0.133914	1.67392	1.07131	0.535655	1.37261
			0.133914	1.67392	1.03783	0.535655	1.37261
			0.133914	1.67392	1.03783	0.535655	1.37261
			0.133914	1.67392	1.03783	0.535655	1.37261
			0.133914	1.67392	1.03783	0.535655	1.37261
			0.133914	1.67392	1.03783	0.535655	1.37261
			0.133914	1.67392	1.03783	0.535655	1.37261
			0.133914	1.67392	1.03783	0.569133	1.37261
			0.133914	1.90827	1.03783	0.569133	1.27218
			0.167392	1.90827	1.00435	0.535655	1.37261
			0.20087	1.90827	0.937395	0.435219	1.43957
			0.20087	1.90827	0.937395	0.435219	1.43957
			0.20087	1.90827	0.937395	0.435219	1.43957
			0.20087	1.90827	0.937395	0.435219	1.43957
			0.20087	1.90827	0.937395	0.435219	1.43957
			0.20087	1.90827	0.937395	0.435219	1.43957
			0.20087	1.90827	0.937395	0.435219	1.43957
			0.20087	1.90827	0.937395	0.435219	1.43957
			0.20087	1.90827	0.937395	0.435219	1.43957
			0.20087	2.14262	0.870439	0.401741	1.2387
			0.234349	2.1761	0.803482	0.368262	1.20522
			0.234349	2.1761	0.937395	0.334784	1.20522
			0.234349	2.1761	0.937395	0.334784	1.20522
			0.234349	2.1761	0.937395	0.334784	1.20522
			0.234349	2.1761	0.937395	0.334784	1.20522
			0.234349	2.1761	0.937395	0.334784	1.20522
			0.234349	2.1761	0.937395	0.334784	1.20522
			0.234349	2.1761	0.937395	0.334784	1.20522
			0.234349	2.1761	0.937395	0.334784	1.20522
			0.234349	2.1761	0.937395	0.334784	1.20522
			0.234349	2.4774	0.903917	0.368262	1.2387
			0.301306	2.61132	0.903917	0.368262	1.30566
			0.301306	2.61132	0.903917	0.368262	1.30566
			0.301306	2.61132	0.903917	0.368262	1.30566
			0.301306	2.61132	0.903917	0.368262	1.30566
			0.301306	2.61132	0.903917	0.368262	1.30566
			0.301306	2.61132	0.903917	0.368262	1.30566
			0.301306	2.61132	0.903917	0.368262	1.30566
			0.301306	2.61132	0.903917	0.368262	1.30566
			0.301306	2.61132	0.903917	0.368262	1.30566
			0.301306	2.61132	0.903917	0.368262	1.30566
			0.301306	2.84566	1.03783	0.535655	1.67392
			0.301306	2.77871	0.870439	0.468698	1.37261
			0.301306	2.77871	0.870439	0.468698	1.37261
			0.301306	2.77871	0.870439	0.468698	1.37261
			0.301306	2.77871	0.870439	0.468698	1.37261
			0.301306	2.77871	0.870439	0.468698	1.37261
			0.301306	2.77871	0.870439	0.468698	1.37261
			0.301306	2.77871	0.870439	0.468698	1.37261
			0.301306	2.77871	0.870439	0.468698	1.37261
			0.301306	2.77871	0.870439	0.468698	1.37261
			0.301306	2.77871	0.870439	0.468698	1.37261
			0.334784	3.01306	0.937395	0.569133	1.2387
			0.334784	3.01306	0.937395	0.569133	1.2387
			0.334784	3.01306	0.937395	0.569133	1.2387
			0.334784	3.01306	0.937395	0.569133	1.2387
			0.334784	3.01306	0.937395	0.569133	1.2387
			0.334784	3.01306	0.937395	0.569133	1.2387
			0.334784	3.01306	0.937395	0.569133	1.2387
			0.334784	3.01306	0.937395	0.569133	1.2387
			0.334784	3.01306	0.937395	0.569133	1.2387
			0.334784	3.01306	0.937395	0.569133	1.2387
			0.401741	3.21393	0.970874	0.63609	1.40609
			0.401741	3.21393	0.937395	0.669568	1.40609
			0.401741	3.21393	0.937395	0.669568	1.40609
			0.401741	3.21393	0.937395	0.669568	1.40609
			0.401741	3.21393	0.937395	0.669568	1.40609
			0.401741	3.21393	0.937395	0.669568	1.40609
			0.401741	3.21393	0.937395	0.669568	1.40609
			0.401741	3.21393	0.937395	0.669568	1.40609
			0.401741	3.21393	0.937395	0.669568	1.40609
			0.401741	3.21393	0.937395	0.669568	1.40609
			0.468698	3.14697	0.937395	0.63609	1.27218
			0.468698	3.21393	0.970874	0.602611	1.2387
			0.468698	3.21393	0.970874	0.602611	1.27218
			0.468698	3.21393	0.970874	0.602611	1.27218
			0.468698	3.21393	0.970874	0.602611	1.27218
			0.468698	3.21393	0.970874	0.602611	1.27218
			0.468698	3.21393	0.970874	0.602611	1.27218
			0.468698	3.21393	0.970874	0.602611	1.27218
			0.468698	3.21393	0.970874	0.602611	1.27218
			0.468698	3.21393	0.970874	0.602611	1.27218
			0.468698	3.28088	0.970874	0.63609	1.2387
			0.468698	3.21393	0.83696	0.535655	1.17174
			0.468698	3.21393	0.770003	0.502176	1.13827
			0.468698	3.21393	0.770003	0.502176	1.13827
			0.468698	3.21393	0.770003	0.502176	1.13827
			0.468698	3.21393	0.770003	0.502176	1.13827
			0.468698	3.21393	0.770003	0.502176	1.13827
			0.468698	3.21393	0.770003	0.502176	1.13827
			0.468698	3.21393	0.770003	0.502176	1.13827
			0.468698	3.21393	0.770003	0.502176	1.13827
			0.468698	3.21393	0.770003	0.502176	1.13827
			0.468698	2.81219	0.703047	0.502176	1.00435
			0.468698	2.81219	0.736525	0.334784	1.07131
			0.468698	2.81219	0.736525	0.334784	1.07131
			0.468698	2.81219	0.736525	0.334784	1.07131
			0.468698	2.81219	0.736525	0.334784	1.07131
			0.468698	2.81219	0.736525	0.334784	1.07131
			0.468698	2.81219	0.736525	0.334784	1.07131
			0.468698	2.81219	0.736525	0.334784	1.07131
			0.468698	2.81219	0.736525	0.334784	1.07131
			0.468698	2.81219	0.736525	0.334784	1.07131
			0.502176	2.91262	0.736525	0.301306	1.13827
			0.468698	2.87914	0.703047	0.334784	1.40609
			0.468698	2.87914	0.736525	0.401741	1.40609
			0.468698	2.87914	0.736525	0.401741	1.40609
			0.468698	2.87914	0.736525	0.401741	1.40609
			0.468698	2.87914	0.736525	0.401741	1.40609
			0.468698	2.87914	0.736525	0.401741	1.40609
			0.468698	2.87914	0.736525	0.401741	1.40609
			0.468698	2.87914	0.736525	0.401741	1.40609
			0.468698	2.87914	0.736525	0.401741	1.40609
			0.401741	2.84566	0.703047	0.435219	1.37261
			0.401741	2.81219	0.770003	0.401741	1.40609
			0.401741	2.81219	0.83696	0.401741	1.2387
			0.401741	2.81219	0.803482	0.468698	1.27218
			0.401741	2.81219	0.803482	0.468698	1.27218
			0.401741	2.81219	0.803482	0.468698	1.27218
			0.401741	2.81219	0.803482	0.468698	1.27218
			0.401741	2.81219	0.803482	0.468698	1.27218
			0.401741	2.81219	0.803482	0.468698	1.27218
			0.401741	2.81219	0.803482	0.468698	1.27218
			0.301306	2.77871	0.803482	0.435219	1.27218
			0.334784	2.64479	0.970874	0.502176	1.2387
			0.334784	2.67827	1.03783	0.502176	1.33914
			0.334784	2.67827	1.03783	0.502176	1.27218
			0.334784	2.67827	1.03783	0.502176	1.27218
			0.334784	2.67827	1.03783	0.502176	1.2387
			0.334784	2.67827	1.03783	0.502176	1.2387
			0.334784	2.67827	1.03783	0.502176	1.2387
			0.334784	2.67827	1.03783	0.502176	1.2387
			0.334784	2.67827	1.03783	0.502176	1.2387
			0.334784	2.64479	1.00435	0.535655	1.2387
			0.368262	2.51088	1.03783	0.502176	1.30566
			0.368262	2.44392	1.03783	0.502176	1.17174
			0.368262	2.44392	1.07131	0.502176	1.17174
			0.368262	2.44392	1.10479	0.502176	1.17174
			0.368262	2.44392	1.10479	0.502176	1.17174
			0.368262	2.44392	1.10479	0.502176	1.17174
			0.368262	2.44392	1.10479	0.502176	1.17174
			0.368262	2.44392	1.10479	0.502176	1.17174
			0.368262	2.44392	1.10479	0.502176	1.17174
			0.368262	2.44392	1.10479	0.502176	1.17174
			0.334784	2.41045	1.10479	0.535655	1.13827
			0.334784	2.54436	1.07131	0.502176	1.07131
			0.334784	2.57784	1.10479	0.502176	1.03783
			0.334784	2.54436	1.10479	0.502176	1.07131
			0.334784	2.54436	1.10479	0.468698	1.07131
			0.368262	2.54436	1.10479	0.468698	1.10479
			0.368262	2.54436	1.10479	0.468698	1.10479
			0.368262	2.54436	1.10479	0.468698	1.10479
			0.368262	2.54436	1.10479	0.468698	1.10479
			0.368262	2.54436	1.10479	0.468698	1.13827
			0.468698	2.54436	1.13827	0.535655	1.07131
			0.468698	2.57784	1.13827	0.602611	1.20522
			0.468698	2.57784	1.13827	0.569133	1.13827
			0.468698	2.57784	1.13827	0.602611	1.17174
			0.468698	2.57784	1.13827	0.569133	1.13827
			0.468698	2.57784	1.13827	0.569133	1.13827
			0.468698	2.57784	1.13827	0.569133	1.13827
			0.468698	2.57784	1.13827	0.569133	1.13827
			0.468698	2.57784	1.13827	0.569133	1.13827
			0.468698	2.57784	1.13827	0.569133	1.13827
			0.669568	2.57784	1.10479	0.669568	1.13827
			0.736525	2.57784	1.07131	0.669568	1.13827
			0.736525	2.64479	1.07131	0.63609	1.13827
			0.736525	2.64479	1.00435	0.602611	1.13827
			0.736525	2.67827	0.970874	0.63609	1.13827
			0.736525	2.67827	0.970874	0.63609	1.13827
			0.736525	2.67827	0.970874	0.63609	1.13827
			0.736525	2.67827	0.970874	0.63609	1.13827
			0.736525	2.67827	0.970874	0.63609	1.13827
			0.736525	2.67827	0.970874	0.63609	1.13827
			0.736525	2.71175	0.970874	0.63609	1.07131
			0.736525	2.71175	0.970874	0.669568	1.07131
			0.736525	2.57784	0.803482	0.703047	1.10479
			0.736525	2.57784	0.803482	0.703047	1.13827
			0.736525	2.57784	0.770003	0.736525	1.10479
			0.736525	2.57784	0.736525	0.736525	1.13827
			0.736525	2.57784	0.703047	0.736525	1.13827
			0.736525	2.57784	0.703047	0.736525	1.13827
			0.736525	2.57784	0.703047	0.736525	1.13827
			0.736525	2.57784	0.703047	0.736525	1.13827
			0.736525	2.57784	0.703047	0.736525	1.13827
			0.770003	2.67827	0.703047	0.770003	1.10479
			0.770003	2.67827	0.63609	0.803482	1.10479
			0.83696	2.64479	0.669568	0.870439	1.07131
			0.83696	2.64479	0.736525	0.903917	1.07131
			0.83696	2.64479	0.736525	0.903917	1.03783
			0.83696	2.64479	0.736525	0.870439	1.03783
			0.83696	2.64479	0.770003	0.903917	1.03783
			0.83696	2.64479	0.770003	0.903917	1.03783
			0.83696	2.64479	0.770003	0.903917	1.03783
			0.83696	2.64479	0.770003	0.903917	1.00435
			0.83696	2.64479	0.803482	0.83696	1.07131
			0.83696	2.71175	0.970874	0.770003	1.07131
			0.870439	2.91262	1.00435	0.770003	1.00435
			0.870439	2.87914	0.970874	0.770003	1.00435
			0.870439	2.84566	0.903917	0.736525	0.970874
			0.870439	2.84566	0.903917	0.703047	0.970874
			0.870439	2.84566	1.07131	0.703047	0.970874
			0.870439	2.84566	1.07131	0.703047	0.937395
			0.870439	2.84566	1.07131	0.703047	0.937395
			0.870439	2.84566	1.07131	0.703047	0.937395
			0.803482	2.81219	1.07131	0.669568	0.870439
			0.83696	2.81219	1.27218	0.63609	0.870439
			0.83696	2.81219	1.30566	0.63609	0.937395
			0.83696	2.77871	1.33914	0.63609	0.970874
			0.83696	2.74523	1.33914	0.602611	1.00435
			0.83696	2.74523	1.37261	0.63609	1.00435
			0.83696	2.74523	1.37261	0.602611	1.00435
			0.83696	2.74523	1.43957	0.602611	1.00435
			0.83696	2.74523	1.43957	0.602611	1.00435
			0.83696	2.74523	1.43957	0.602611	1.03783
			0.870439	2.71175	1.40609	0.602611	1.03783
			0.83696	2.64479	1.60696	0.63609	1.07131
			0.83696	2.74523	1.64044	0.569133	1.03783
			0.83696	2.77871	1.64044	0.569133	1.03783
			0.83696	2.77871	1.67392	0.569133	1.00435
			0.83696	2.74523	1.60696	0.602611	1.07131
			0.83696	2.74523	1.60696	0.63609	1.07131
			0.83696	2.74523	1.60696	0.63609	1.07131
			0.83696	2.74523	1.7074	0.63609	1.07131
			0.83696	2.74523	1.7074	0.63609	1.07131
			0.83696	2.74523	1.74088	0.602611	1.07131
			0.83696	2.67827	1.87479	0.602611	1.10479
			0.83696	2.67827	1.90827	0.602611	1.07131
			0.83696	2.54436	1.87479	0.569133	1.07131
			0.83696	2.54436	1.87479	0.602611	1.07131
			0.903917	2.61132	1.90827	0.569133	1.07131
			0.903917	2.61132	1.90827	0.602611	1.07131
			0.903917	2.61132	1.90827	0.602611	1.07131
			0.903917	2.61132	2.1761	0.63609	1.10479
			0.903917	2.61132	2.1761	0.63609	1.10479
			0.903917	2.61132	2.20957	0.63609	1.10479
			0.803482	2.44392	2.20957	0.63609	1.10479
			0.770003	2.44392	2.4774	0.602611	1.17174
			0.770003	2.4774	2.51088	0.602611	1.20522
			0.736525	2.4774	2.51088	0.602611	1.27218
			0.736525	2.4774	2.54436	0.602611	1.27218
			0.736525	2.4774	2.64479	0.602611	1.20522
			0.736525	2.51088	2.64479	0.602611	1.27218
			0.736525	2.51088	2.64479	0.63609	1.2387
			0.736525	2.51088	2.71175	0.63609	1.2387
			0.703047	2.51088	2.71175	0.63609	1.27218
			0.569133	2.44392	2.74523	0.63609	1.37261
			0.502176	2.41045	2.9461	0.602611	1.40609
			0.502176	2.44392	3.01306	0.569133	1.33914
			0.468698	2.37697	2.9461	0.535655	1.33914
			0.468698	2.37697	3.01306	0.502176	1.30566
			0.468698	2.37697	3.04653	0.502176	1.30566
			0.468698	2.37697	3.14697	0.502176	1.30566
			0.468698	2.37697	3.11349	0.502176	1.30566
			0.468698	2.37697	3.11349	0.502176	1.30566
			0.468698	2.37697	3.11349	0.502176	1.30566
			0.468698	2.37697	3.14697	0.535655	1.30566
			0.468698	2.41045	3.14697	0.502176	1.2387
			0.468698	2.41045	3.14697	0.502176	1.2387
			0.468698	2.24305	3.18045	0.569133	1.2387
			0.468698	2.27653	3.18045	0.602611	1.27218
			0.468698	2.27653	3.21393	0.602611	1.2387
			0.468698	2.27653	3.18045	0.602611	1.17174
			0.502176	2.27653	3.21393	0.63609	1.17174
			0.502176	2.27653	3.21393	0.602611	1.17174
			0.502176	2.27653	3.18045	0.602611	1.20522
			0.502176	2.34349	3.18045	0.602611	1.2387
			0.535655	2.4774	3.21393	0.602611	1.27218
			0.535655	2.4774	3.28088	0.669568	1.37261
			0.535655	2.4774	3.24741	0.63609	1.43957
			0.502176	2.4774	3.38132	0.669568	1.54001
			0.502176	2.4774	3.34784	0.669568	1.50653
			0.502176	2.4774	3.38132	0.669568	1.47305
			0.502176	2.4774	3.44828	0.669568	1.54001
			0.502176	2.4774	3.51523	0.669568	1.50653
			0.502176	2.4774	3.51523	0.669568	1.47305
			0.502176	2.4774	3.51523	0.703047	1.43957
			0.602611	2.4774	3.51523	0.669568	1.47305
			0.602611	2.4774	3.85002	0.63609	1.54001
			0.602611	2.4774	3.95045	0.669568	1.60696
			0.602611	2.31001	4.01741	0.703047	1.60696
			0.602611	2.27653	4.05089	0.703047	1.57349
			0.602611	2.27653	4.11784	0.703047	1.54001
			0.602611	2.27653	4.11784	0.703047	1.50653
			0.602611	2.27653	4.11784	0.703047	1.57349
			0.602611	2.27653	4.15132	0.703047	1.60696
			0.569133	2.27653	4.15132	0.703047	1.60696
			0.602611	2.27653	4.15132	0.703047	1.54001
			0.569133	2.27653	4.1848	0.703047	1.60696
			0.569133	2.27653	4.25176	0.703047	1.57349
			0.569133	1.80783	4.21828	0.736525	1.64044
			0.569133	1.80783	4.28524	0.669568	1.60696
			0.569133	1.80783	4.28524	0.669568	1.60696
			0.502176	1.7074	4.28524	0.669568	1.67392
			0.502176	1.7074	4.25176	0.63609	1.7074
			0.502176	1.74088	4.28524	0.669568	1.7074
			0.502176	1.74088	4.31871	0.63609	1.77436
			0.502176	1.74088	4.25176	0.669568	1.80783
			0.468698	1.74088	4.25176	0.703047	1.84131
			0.468698	1.74088	4.25176	0.669568	1.87479
			0.468698	1.74088	4.58654	0.703047	1.94175
			0.468698	1.7074	4.58654	0.703047	1.84131
			0.468698	1.74088	4.62002	0.703047	1.80783
			0.468698	1.74088	4.62002	0.703047	1.77436
			0.468698	1.74088	4.6535	0.703047	1.80783
			0.468698	1.74088	4.6535	0.703047	1.80783
			0.468698	1.74088	4.6535	0.703047	1.77436
			0.468698	1.74088	4.6535	0.703047	1.84131
			0.435219	1.67392	4.68698	0.669568	1.84131
			0.435219	1.67392	4.72046	0.63609	1.80783
			0.435219	1.67392	4.82089	0.63609	1.80783
			0.435219	1.57349	5.39002	0.63609	1.74088
			0.435219	1.50653	5.39002	0.63609	1.74088
			0.435219	1.50653	5.45698	0.63609	1.7074
			0.435219	1.50653	5.45698	0.63609	1.7074
			0.435219	1.50653	5.45698	0.602611	1.7074
			0.435219	1.47305	5.45698	0.602611	1.74088
			0.435219	1.47305	5.45698	0.602611	1.74088
			0.435219	1.50653	5.59089	0.602611	1.74088
			0.401741	1.50653	5.52394	0.602611	1.77436
			0.401741	1.50653	5.79176	0.569133	1.74088
			0.401741	1.50653	5.8922	0.535655	1.77436
			0.401741	1.50653	6.93003	0.502176	1.77436
			0.401741	1.54001	7.23134	0.502176	1.77436
			0.435219	1.54001	7.19786	0.535655	1.77436
			0.435219	1.54001	7.19786	0.535655	1.77436
			0.401741	1.54001	7.23134	0.535655	1.74088
			0.401741	1.57349	7.36525	0.535655	1.77436
			0.435219	1.57349	7.36525	0.535655	1.74088
			0.435219	1.60696	7.43221	0.569133	1.57349
			0.435219	1.60696	7.53264	0.535655	1.57349
			0.435219	1.67392	7.5996	0.535655	1.60696
			0.435219	1.64044	7.46568	0.535655	1.54001
			0.435219	1.50653	7.46568	0.502176	1.50653
			0.435219	1.50653	7.5996	0.535655	1.57349
			0.435219	1.50653	7.5996	0.569133	1.50653
			0.435219	1.50653	7.5996	0.569133	1.50653
			0.435219	1.54001	7.56612	0.569133	1.47305
			0.368262	1.54001	7.46568	0.535655	1.50653
			0.368262	1.57349	7.46568	0.535655	1.50653
			0.368262	1.60696	7.16438	0.535655	1.43957
			0.368262	1.57349	7.19786	0.602611	1.47305
			0.368262	1.57349	7.29829	0.569133	1.37261
			0.368262	1.54001	7.46568	0.502176	1.20522
			0.368262	1.54001	7.49916	0.502176	1.20522
			0.401741	1.54001	7.70003	0.502176	1.2387
			0.401741	1.57349	7.73351	0.502176	1.27218
			0.401741	1.57349	7.73351	0.502176	1.2387
			0.368262	1.43957	7.73351	0.535655	1.10479
			0.301306	1.37261	7.76699	0.569133	1.07131
			0.301306	1.37261	7.70003	0.535655	1.07131
			0.301306	1.37261	7.70003	0.535655	1.03783
			0.301306	1.37261	7.73351	0.535655	1.00435
			0.301306	1.40609	7.80047	0.569133	1.03783
			0.301306	1.47305	7.76699	0.602611	1.03783
			0.301306	1.47305	7.80047	0.569133	1.07131
			0.301306	1.47305	7.80047	0.535655	1.07131
			0.301306	1.47305	7.80047	0.535655	1.07131
			0.301306	1.47305	7.76699	0.535655	1.07131
			0.267827	1.43957	7.80047	0.535655	1.07131
			0.267827	1.40609	7.80047	0.569133	1.03783
			0.267827	1.40609	7.76699	0.569133	1.00435
			0.267827	1.40609	7.96786	0.535655	1.00435
			0.267827	1.40609	7.80047	0.502176	0.970874
			0.267827	1.40609	7.70003	0.535655	0.903917
			0.267827	1.30566	7.56612	0.535655	0.903917
			0.267827	1.30566	7.63308	0.535655	0.970874
			0.267827	1.30566	7.5996	0.535655	0.937395
			0.267827	1.30566	7.56612	0.535655	0.970874
			0.267827	1.33914	7.56612	0.535655	0.970874
			0.301306	1.33914	7.70003	0.502176	1.00435
			0.301306	1.33914	7.5996	0.502176	0.970874
			0.301306	1.27218	7.5996	0.502176	0.937395
			0.301306	1.27218	7.76699	0.502176	0.903917
			0.301306	1.27218	7.80047	0.502176	0.937395
			0.301306	1.27218	7.43221	0.502176	0.903917
			0.301306	1.2387	7.36525	0.468698	0.903917
			0.301306	1.2387	7.29829	0.468698	0.937395
			0.301306	1.2387	7.19786	0.435219	0.903917
			0.301306	1.2387	7.16438	0.435219	0.903917
			0.301306	1.2387	7.26481	0.435219	0.903917
			0.368262	1.2387	7.26481	0.334784	0.83696
			0.368262	1.2387	7.23134	0.334784	0.903917
			0.368262	1.2387	7.16438	0.334784	0.970874
			0.368262	1.2387	7.1309	0.301306	0.970874
			0.368262	1.20522	7.19786	0.301306	0.937395
			0.368262	1.27218	7.1309	0.267827	0.937395
			0.368262	1.27218	7.39873	0.267827	0.970874
			0.368262	1.20522	7.06394	0.267827	0.937395
			0.368262	1.20522	7.1309	0.267827	0.937395
			0.401741	1.20522	7.1309	0.267827	0.937395
			0.401741	1.2387	7.09742	0.267827	1.00435
			0.368262	1.20522	7.09742	0.267827	1.00435
			0.368262	1.20522	7.16438	0.301306	1.00435
			0.368262	1.20522	7.1309	0.301306	0.970874
			0.368262	1.2387	7.03047	0.301306	1.03783
			0.368262	1.20522	6.79612	0.301306	1.00435
			0.368262	1.20522	6.29394	0.334784	1.00435
			0.368262	1.20522	6.26046	0.368262	0.903917
			0.368262	1.20522	6.26046	0.368262	0.903917
			0.368262	1.20522	6.22698	0.401741	0.903917
			0.368262	1.17174	6.22698	0.401741	0.903917
			0.301306	1.03783	6.09307	0.334784	0.903917
			0.301306	1.03783	6.09307	0.301306	0.870439
			0.301306	1.03783	5.99263	0.301306	0.870439
			0.301306	1.03783	5.99263	0.334784	0.870439
			0.301306	1.07131	6.02611	0.334784	0.83696
			0.301306	1.07131	5.4235	0.334784	0.83696
			0.301306	1.20522	5.08872	0.435219	0.803482
			0.301306	1.20522	5.18915	0.535655	0.63609
			0.301306	1.20522	5.18915	0.535655	0.63609
			0.301306	1.20522	5.18915	0.535655	0.63609
			0.301306	1.20522	5.18915	0.535655	0.63609
			0.368262	1.17174	5.18915	0.502176	0.602611
			0.368262	1.17174	5.25611	0.502176	0.602611
			0.368262	1.17174	5.18915	0.502176	0.502176
			0.368262	1.17174	4.88785	0.468698	0.468698
			0.368262	1.17174	4.85437	0.468698	0.468698
			0.368262	1.13827	3.78306	0.468698	0.535655
			0.334784	1.17174	3.85002	0.468698	0.569133
			0.301306	1.17174	3.51523	0.468698	0.602611
			0.301306	1.13827	3.44828	0.468698	0.602611
			0.301306	1.13827	3.44828	0.468698	0.602611
			0.301306	1.13827	3.34784	0.468698	0.602611
			0.368262	1.17174	3.31436	0.468698	0.569133
			0.401741	1.17174	3.31436	0.468698	0.569133
			0.401741	1.17174	3.28088	0.435219	0.569133
			0.401741	1.17174	3.21393	0.502176	0.602611
			0.401741	1.13827	3.14697	0.468698	0.602611
			0.401741	1.07131	3.04653	0.468698	0.535655
			0.401741	1.07131	3.08001	0.502176	0.502176
			0.401741	1.07131	3.08001	0.502176	0.502176
			0.401741	1.07131	3.08001	0.502176	0.502176
			0.401741	1.03783	3.04653	0.502176	0.502176
			0.435219	1.03783	2.91262	0.502176	0.435219
			0.435219	1.03783	2.91262	0.502176	0.468698
			0.435219	1.03783	2.77871	0.468698	0.468698
			0.435219	1.03783	2.71175	0.468698	0.468698
			0.435219	1.00435	2.77871	0.468698	0.502176
			0.435219	1.03783	2.34349	0.468698	0.569133
			0.435219	0.703047	2.24305	0.468698	0.535655
			0.435219	0.703047	2.31001	0.468698	0.502176

## Sheet: Figure 2g
Figure 2g	Entropy-derived metric of frequency specificity of t-SPC events
		[a.u.] Frequency specificity
		NaN
		1
		NaN
		NaN
		1
		0.135026
		NaN
		NaN
		0.36907
		NaN
		NaN
		1
		1
		NaN
		NaN
		NaN
		NaN
		1
		1
		NaN
		NaN
		1
		NaN
		0.42062
		NaN
		NaN
		NaN
		NaN
		0.42062
		1
		NaN
		1
		1
		NaN
		1
		NaN
		1
		1
		NaN
		NaN
		NaN
		NaN
		NaN
		NaN
		0.36907
		0.0926122
		1
		0.36907
		0.017859
		1
		NaN
		1
		0.189958
		0.291856
		0.48814
		0.657049
		1
		1
		1
		1
		NaN
		1
		NaN
		NaN
		NaN
		1
		0.626696
		1
		0.544514
		1
		1
		NaN
		NaN
		NaN
		1
		NaN
		NaN
		1
		NaN
		1
		1
		NaN
		1
		NaN
		NaN
		NaN
		1
		0.553515
		NaN
		0.42544
		NaN
		0.628454
		0.524785
		0.42062
		0.0793802
		1
		1
		0.42062
		0.544514
		0.828772
		0.738911
		0.626696
		1
		0.455432
		0.116963
		0.36907
		0.48814
		1
		NaN
		1
		NaN
		NaN
		1
		0.644722
		NaN
		1
		0.36907
		NaN
		1
		1
		1
		1
		1
		1
		1
		0.544514
		0.180552
		0.36907
		1
		NaN
		0.42062
		1
		1
		1
		0.42062
		0.455432
		1
		1
		1
		1
		0.36907
		NaN
		NaN
		1
		0.785248
		1
		1
		1
		0.74264
		1
		0.762758
		1
		0.589882
		0.42062
		1
		0.845942
		0.0536054
		0.69726
		0.857276
		1
		1
		1
		0.682479
		1
		NaN
		1
		0.42062
		NaN
		0.643077
		0.544514
		0.0793802
		1
		1
		1
		NaN
		1
		NaN
		1
		1
		NaN
		1
		1
		1
		NaN
		NaN
		1
		NaN
		1
		1
		0.36907
		NaN
		1
		1
		0.42062
		1
		1
		1
		NaN
		1
		1
		1
		1
		1
		1
		NaN
		1
		1
		1
		0.36907
		1
		1
