# Supplementary material for: Spike-phase coupling of subthalamic neurons to posterior perisylvian cortex predicts speech sound accuracy
Source: Nat Commun. 2025 Apr 9;16:3357. doi: 10.1038/s41467-025-58781-8 (PMC11982203; doi:10.1038/s41467-025-58781-8)
Supplement: Supplementary file 4 — Source Data [file 41467_2025_58781_MOESM4_ESM.zip › 2025_Vissani_et_al_R2_SourceData_Fig1.xlsx]

## Sheet: Figure 1b
Figure 1b	Phonetic accuracy across participants
		[%] Phonetic accuracy
		86.61
		60.34
		77.6
		55
		74.17
		78.96
		69.05
		84.01
		50.42
		87.29
		48.83
		88.08
		20.55
		26.76
		3.89
		27.94
		69.05
		6.4
		39.17
		88.57
		52.08
		56.25
		22.38
		80.39

## Sheet: Figure 1c
Figure 1c	Cortical recordings location
		[mm] X_MNI	[mm] Y_MNI	[mm] Z_MNI
		-74.3605	-28.1576	2.08296
		-74.1979	-31.0169	7.57901
		-74.1745	-32.9757	5.31084
		-74.0972	-21.3825	3.39983
		-74.0938	-29.1834	9.7318
		-74.0726	-31.9952	3.3086
		-73.9996	-29.4197	5.06145
		-73.6953	-25.64	3.85543
		-73.6904	-26.9856	6.72598
		-73.6027	-18.7331	5.06809
		-73.5582	-27.3095	11.957
		-73.4704	-27.7817	5.89707
		-73.3483	-25.8859	7.99581
		-73.2335	-22.9845	5.64922
		-73.1345	-16.2289	6.62324
		-73.0901	-24.0338	10.0427
		-73.0841	-22.1101	9.97765
		-72.9875	-20.4311	7.27702
		-72.8628	-25.3867	14.1695
		-72.8593	-17.9489	8.79081
		-72.8448	-24.4825	8.44167
		-72.7696	-27.513	16.9925
		-72.7479	-15.3111	10.3701
		-72.6654	-34.3979	2.38607
		-72.636	-13.773	8.14251
		-72.6212	-36.3229	0.265981
		-72.6202	-22.1004	12.1768
		-72.5897	-12.9022	11.8157
		-72.4063	-38.283	-1.95909
		-72.3279	-19.69	11.55
		-72.2949	-23.4262	16.3268
		-72.2826	-10.2673	13.4285
		-72.2816	-22.5145	7.81469
		-72.2647	-32.4296	4.4209
		-72.252	-20.892	2.38178
		-72.2198	-43.6739	-0.532536
		-72.2108	-24.0619	4.39313
		-72.1886	-25.945	7.42176
		-72.1386	-25.6483	19.2593
		-72.0997	-32.2952	23.0046
		-72.0963	-14.9817	14.4956
		-72.0912	-20.1568	14.353
		-72.0522	-17.39	12.9959
		-72.0468	-40.2813	-4.28696
		-72.0454	-14.0908	-9.25984
		-72.0194	-34.6554	21.4166
		-71.9903	-11.3131	9.68599
		-71.9813	-33.0463	-2.27374
		-71.9784	-39.8137	13.6715
		-71.9466	-24.5006	11.0281
		-71.9372	-41.759	1.56997
		-71.9183	-30.5661	-0.46035
		-71.8975	-19.1966	5.76663
		-71.8677	-27.991	8.46442
		-71.8367	-7.73907	15.0199
		-71.8293	-35.5064	-4.14098
		-71.8198	-36.4845	0.0855187
		-71.8095	-30.5284	20.7136
		-71.7915	-21.4344	18.5232
		-71.7522	-30.0006	24.5613
		-71.7252	-28.0843	22.348
		-71.722	-28.0015	1.38289
		-71.7088	-34.1255	1.84114
		-71.7069	-32.9481	19.1184
		-71.6889	-26.0649	10.1206
		-71.686	-40.036	1.44778
		-71.6527	-18.3739	16.3907
		-71.5988	-17.595	9.00254
		-71.5934	-37.4297	11.6974
		-71.5914	-23.7882	21.5593
		-71.5851	-35.2077	13.6945
		-71.582	-23.1267	14.2795
		-71.569	-38.966	-1.84118
		-71.5464	-31.7819	10.4266
		-71.5408	-35.4636	17.4681
		-71.5384	-24.1363	11.7664
		-71.5362	-38.5876	17.8556
		-71.5235	-34.4038	9.51786
		-71.5098	-36.3445	23.725
		-71.506	-37.6498	3.27826
		-71.5008	-37.073	19.8133
		-71.4986	-34.0931	25.2289
		-71.4867	-32.2141	11.4975
		-71.4731	-16.6348	-6.73799
		-71.4651	-18.0802	17.552
		-71.4629	-32.9387	15.7113
		-71.4578	-42.2927	-6.69202
		-71.454	-25.479	3.19599
		-71.4462	-36.1249	19.3438
		-71.4369	-38.6969	22.1583
		-71.4303	-39.9127	3.54217
		-71.4167	-20.9495	11.1077
		-71.3858	-31.7687	26.7846
		-71.3851	-19.4523	14.4121
		-71.3823	-30.7802	17.6099
		-71.3792	-25.6473	24.0038
		-71.3583	-16.0546	12.1381
		-71.3498	-31.3741	7.34819
		-71.3403	-30.157	13.3231
		-71.3358	-22.1788	13.4154
		-71.319	-29.3293	24.0613
		-71.3148	-14.5789	-3.71541
		-71.2939	-26.2421	24.5544
		-71.2825	-19.5485	20.7174
		-71.2729	-5.23412	16.6359
		-71.2483	-11.6578	7.85792
		-71.2403	-38.0307	-6.17956
		-71.2328	-32.387	23.5623
		-71.2185	-29.645	8.93079
		-71.2167	-27.7376	26.0956
		-71.2117	-14.7685	1.12205
		-71.2101	-29.2993	9.258
		-71.2067	-28.0625	15.1852
		-71.2006	-14.5612	15.1785
		-71.2002	-16.4288	18.6064
		-71.1947	-2.71876	22.3261
		-71.1737	-12.7158	15.9365
		-71.1658	-28.5263	19.5785
		-71.1634	-23.1352	25.0391
		-71.1596	-29.5661	28.2582
		-71.1578	-27.2469	11.008
		-71.1578	-5.28041	20.7054
		-71.1492	-29.466	-0.473646
		-71.1446	-13.7836	29.8014
		-71.135	-16.5131	20.9175
		-71.135	-21.9874	23.7938
		-71.1284	-22.8748	5.07897
		-71.1176	-7.79755	19.0913
		-71.1168	-43.7719	-4.61833
		-71.1037	-30.5632	6.10903
		-71.0991	-24.5602	12.6418
		-71.0856	-35.4154	23.0659
		-71.0836	-13.0373	18.2573
		-71.0834	-35.2388	5.09663
		-71.0535	-21.587	17.6795
		-71.0492	-10.2821	17.4917
		-71.0416	-33.8674	20.8572
		-71.0233	-26.6167	10.3441
		-71.0224	-25.8799	17.1093
		-71.014	-30.9884	13.5949
		-71.0106	-16.8571	29.4743
		-71.0065	-8.92659	11.2459
		-71.0055	-40.787	16.0914
		-71.0021	-38.0418	5.55104
		-70.9876	-10.5798	30.4616
		-70.9773	-32.775	11.5345
		-70.9739	-25.2647	12.6358
		-70.964	-19.9264	29.0878
		-70.9638	-41.4531	25.7754
		-70.9581	-20.0185	25.5175
		-70.9386	-35.355	26.4691
		-70.9349	-41.6973	-2.24563
		-70.9341	-9.80243	10.8777
		-70.9335	-32.3379	27.0312
		-70.9271	-38.4293	22.576
		-70.9055	-11.4337	21.4306
		-70.8932	-22.9812	28.3773
		-70.8854	-29.3204	27.4665
		-70.8749	-22.5594	14.8185
		-70.8648	-26.3119	27.8552
		-70.8577	-38.4079	26.1778
		-70.8429	-34.9008	30.1057
		-70.8362	-34.5235	9.50002
		-70.8329	-23.2643	25.6377
		-70.8277	-26.8024	6.97064
		-70.8246	-37.8553	29.7144
		-70.824	-22.831	31.9419
		-70.8226	-25.8755	31.4553
		-70.8154	-28.5817	8.14808
		-70.806	-12.3717	-6.70902
		-70.8014	-36.3091	7.46093
		-70.796	-38.2882	15.9672
		-70.7933	-27.2667	29.7918
		-70.7879	-31.9197	30.5168
		-70.7876	-28.9091	30.9721
		-70.7851	-16.5688	20.534
		-70.7803	-26.7964	14.5471
		-70.7783	-14.4515	22.4695
		-70.7762	-24.9316	16.7281
		-70.7744	-29.16	15.642
		-70.7731	-20.3775	14.8746
		-70.7478	-41.4412	22.0887
		-70.7471	-14.4944	20.6119
		-70.7445	-20.2805	6.95878
		-70.7417	-17.6638	23.0112
		-70.7353	-43.1335	19.32
		-70.707	-20.1087	26.0797
		-70.7015	-39.779	-0.113167
		-70.6913	-23.0843	14.4012
		-70.687	-16.9007	25.9863
		-70.684	-31.8432	3.39986
		-70.6836	-13.1186	3.11162
		-70.6817	-19.7896	32.4041
		-70.6509	-25.4903	27.6119
		-70.6503	-25.3061	13.0092
		-70.6493	-31.6337	2.08312
		-70.6487	-28.615	12.3953
		-70.647	-23.9471	18.4888
		-70.6338	-27.5974	10.834
		-70.6328	-2.79984	18.2314
		-70.6289	-7.93584	13.8679
		-70.6239	-12.352	2.77812
		-70.6158	-40.798	29.3059
		-70.6088	-24.5516	9.09659
		-70.6084	-32.0949	13.9553
		-70.5932	-31.444	22.5179
		-70.5913	-23.1042	14.9869
		-70.5865	-23.7691	16.8299
		-70.5856	-40.6647	20.897
		-70.5841	-43.005	14.4061
		-70.5767	-20.1546	13.1269
		-70.5765	-13.3983	-1.49158
		-70.5657	-30.5233	10.1869
		-70.5565	-33.673	31.7873
		-70.5561	-21.8082	20.344
		-70.5412	-20.1368	20.7694
		-70.5266	-44.4525	21.6014
		-70.5195	-25.6694	15.2844
		-70.5177	-14.9739	23.9443
		-70.5112	-21.7817	18.45
		-70.5096	-38.325	22.5535
		-70.4996	-41.9506	17.1963
		-70.4987	-18.7541	18.6589
		-70.4843	-37.8256	2.02034
		-70.4836	-29.77	11.9698
		-70.4782	-0.305665	23.8305
		-70.4772	-26.4138	21.4102
		-70.4697	-20.9169	16.8533
		-70.4589	-32.3371	8.10558
		-70.4433	-35.9551	24.2215
		-70.4419	-20.3943	17.0974
		-70.4418	-19.5675	22.2949
		-70.4384	-27.7423	13.6041
		-70.4179	-18.0411	14.992
		-70.4122	-45.3989	12.9189
		-70.3914	-21.0493	16.061
		-70.3817	-17.3009	24.2686
		-70.3795	-12.3888	22.7116
		-70.3717	-34.1476	6.06042
		-70.3704	-36.037	3.9704
		-70.3471	-33.5025	25.69
		-70.3359	-13.7902	26.4367
		-70.3279	-16.7658	32.8228
		-70.3275	-32.9737	6.76992
		-70.3179	-6.04779	16.8276
		-70.3142	-30.0593	15.6484
		-70.3096	-24.9574	31.3268
		-70.3046	-11.9383	5.96304
		-70.3033	-17.8104	8.74499
		-70.2831	-10.4832	-3.62728
		-70.2821	-45.2949	17.686
		-70.2802	-9.78773	24.487
		-70.2737	-12.2273	24.5569
		-70.2735	-15.6953	25.2939
		-70.2686	-10.7551	1.98294
		-70.2525	-15.0295	26.2565
		-70.2374	-31.1719	27.3105
		-70.2316	-23.6863	26.4083
		-70.231	-43.7338	28.8749
		-70.2308	-23.7138	13.7684
		-70.2286	-27.3041	17.6471
		-70.2274	-23.7229	18.7871
		-70.2225	-47.4603	21.1083
		-70.2058	-15.8602	16.8838
		-70.2053	-35.9698	29.9067
		-70.2041	-31.1311	33.58
		-70.1954	-29.2675	23.9911
		-70.1867	-31.8265	7.27258
		-70.1828	-20.8926	27.2682
		-70.1796	-20.8071	27.3963
		-70.1575	-6.49512	12.8008
		-70.1468	-11.6791	6.91743
		-70.1398	-9.90829	4.49102
		-70.1342	-12.7668	-1.01178
		-70.129	-14.1644	5.16262
		-70.1223	-19.1571	17.6787
		-70.12	-19.9766	27.0337
		-70.1181	-28.8074	28.9962
		-70.1142	-23.116	29.2074
		-70.1026	-17.0143	32.2345
		-70.0498	-36.648	18.1563
		-70.0497	-29.8716	9.87367
		-70.049	-4.6952	30.9807
		-70.0392	-7.84268	30.8122
		-70.0331	-28.232	17.1513
		-70.0319	-18.2543	19.2765
		-69.9919	-26.4174	30.6218
		-69.9803	-10.869	8.81071
		-69.9798	-16.6569	3.4046
		-69.9642	-12.7156	28.2899
		-69.9595	-10.4112	24.9517
		-69.9554	-13.5972	18.8319
		-69.9548	-18.2255	28.3529
		-69.9498	-18.5375	24.1248
		-69.9444	-47.7099	11.1842
		-69.9427	-4.14104	19.7649
		-69.9348	-13.7418	33.2182
		-69.9152	-26.8475	25.4244
		-69.9128	-29.7913	4.35819
		-69.9055	-10.6977	26.8641
		-69.9005	-44.2593	25.1499
		-69.8988	-9.21048	8.65739
		-69.8825	-10.3257	-2.46985
		-69.8789	-0.206633	19.9424
		-69.8676	-47.6747	20.7503
		-69.8476	-33.6718	4.6256
		-69.8373	-20.8836	29.1898
		-69.8347	-13.6992	27.5154
		-69.831	-26.4794	25.2869
		-69.8289	-10.9207	0.177365
		-69.8188	-17.0826	19.4784
		-69.8137	-24.4119	22.5723
		-69.8117	-26.9721	21.5975
		-69.8062	-22.9724	27.4628
		-69.7979	-40.24	19.606
		-69.7935	-9.86329	11.5676
		-69.7909	-15.3862	10.4974
		-69.7879	-21.844	23.5162
		-69.7861	-26.4702	29.5587
		-69.7779	-24.9388	29.7568
		-69.7777	-8.59034	-0.483331
		-69.7752	-18.6102	16.2458
		-69.767	-25.0159	29.8966
		-69.756	-46.6616	28.4328
		-69.7523	-26.3658	18.6757
		-69.7488	-22.7657	32.7826
		-69.7458	-7.43381	6.25634
		-69.7447	-24.2213	23.307
		-69.7438	-31.9435	19.7162
		-69.742	-18.8498	30.8348
		-69.7349	-45.9805	26.3903
		-69.733	-24.5138	27.1008
		-69.7311	-19.9344	19.929
		-69.7288	-16.1256	21.3899
		-69.7273	-49.9411	12.892
		-69.7261	-23.0132	18.4828
		-69.7162	-27.6061	1.39709
		-69.7147	-10.6984	33.6228
		-69.714	-27.0763	28.0585
		-69.7119	-22.9096	31.7283
		-69.7062	-23.8709	32.1038
		-69.7052	-42.8378	24.3431
		-69.7022	-19.924	12.2985
		-69.7014	-50.4516	20.5909
		-69.7004	-21.2973	15.3993
		-69.6974	-24.9245	25.8048
		-69.6888	-44.5897	23.6641
		-69.6753	-19.2823	24.4046
		-69.673	-17.9018	28.2343
		-69.671	-43.3607	27.8266
		-69.6654	-36.3009	21.882
		-69.6646	-7.72684	9.62206
		-69.6636	-34.4962	18.7404
		-69.6606	-13.3099	27.0793
		-69.6593	-47.5198	15.8143
		-69.656	-17.8121	28.8802
		-69.6466	-4.2197	14.4461
		-69.6458	-34.8289	20.3387
		-69.6434	-11.3549	20.7922
		-69.6414	-28.2304	31.3666
		-69.6399	-3.02862	20.7423
		-69.6394	-17.9186	21.3976
		-69.6325	-5.13913	23.1285
		-69.6274	-15.2826	25.8282
		-69.6243	-17.5637	14.1379
		-69.6241	-13.2205	27.6305
		-69.6238	-26.1269	11.985
		-69.6174	-25.5059	19.5504
		-69.6117	-29.083	26.2109
		-69.6109	-30.4517	29.8404
		-69.6065	-30.3619	29.5763
		-69.6016	-22.3143	10.4321
		-69.5951	-36.9449	17.7977
		-69.5945	-47.2377	13.8651
		-69.5905	-40.6837	29.3242
		-69.5861	-20.7572	30.7972
		-69.5855	-41.9854	25.0682
		-69.5758	-49.8845	14.3032
		-69.5755	-38.0112	30.8704
		-69.571	-43.2489	20.8895
		-69.5686	-9.82404	26.5682
		-69.5682	-16.7147	17.8442
		-69.5676	-15.0916	21.1932
		-69.5649	-25.968	33.2263
		-69.5595	-26.9089	24.0626
		-69.554	-9.12209	0.400515
		-69.5475	-39.5019	16.8087
		-69.5454	-28.6634	35.2087
		-69.5451	-44.6514	14.8309
		-69.5445	-47.1804	24.5603
		-69.5376	-4.23444	17.8866
		-69.5347	-8.78442	14.4798
		-69.5315	-42.0523	15.8242
		-69.528	-38.1276	27.9891
		-69.5226	-22.1815	28.8205
		-69.5212	-40.4458	26.1903
		-69.5198	-31.0275	24.3444
		-69.5143	-49.8584	9.51649
		-69.5129	-32.4384	27.7716
		-69.5058	-52.4564	11.8213
		-69.5049	-7.67215	34.0187
		-69.5036	-32.9749	22.3664
		-69.4927	-20.766	33.5518
		-69.4885	-24.4719	20.2148
		-69.4854	-20.5644	23.2186
		-69.4849	-6.37332	20.2698
		-69.4773	-16.7005	32.5471
		-69.4761	-21.9864	25.2538
		-69.4726	-18.4661	28.9373
		-69.4614	-14.7908	19.4967
		-69.4602	-38.4409	21.8034
		-69.4593	-20.0065	31.3045
		-69.4576	-13.9235	23.5519
		-69.4546	-39.2959	26.5428
		-69.4502	-19.7316	26.0849
		-69.4488	-40.5769	22.2695
		-69.4486	-16.5648	25.301
		-69.4413	-37.607	21.4504
		-69.4257	-21.5896	20.3939
		-69.4243	-34.825	22.3297
		-69.4226	-10.3371	30.3841
		-69.4188	-7.63425	27.2708
		-69.4075	-34.5223	25.8618
		-69.3946	-22.106	30.7845
		-69.3889	-13.1092	22.941
		-69.3772	-29.6068	4.87151
		-69.3762	-15.8143	23.0922
		-69.3728	-2.22266	22.6859
		-69.3718	-3.03655	17.1878
		-69.369	-22.518	29.3191
		-69.3644	-24.1121	31.4912
		-69.3617	-36.5811	23.8265
		-69.3608	-11.1875	1.57093
		-69.3605	-6.76761	10.3839
		-69.3589	-17.2826	24.0391
		-69.3556	-3.99672	14.3891
		-69.3537	-24.7218	8.54821
		-69.344	-15.1503	16.0127
		-69.3436	-28.9049	27.5608
		-69.3419	-29.2211	24.159
		-69.3357	-36.643	28.0441
		-69.3353	-22.5573	21.7418
		-69.3309	-23.7694	35.0102
		-69.3276	-19.8621	30.2579
		-69.3223	-6.71287	2.66102
		-69.3219	-12.9151	21.1161
		-69.3211	-35.2971	32.4472
		-69.3189	-32.0299	23.204
		-69.3152	-40.3896	20.5378
		-69.3111	-8.6102	27.0201
		-69.309	-17.0102	27.3157
		-69.3076	-28.1156	31.7862
		-69.3011	-19.9439	28.4905
		-69.2965	-8.92199	6.91487
		-69.2905	-34.0723	29.5716
		-69.288	-5.10628	7.91521
		-69.2874	-37.9213	23.6477
		-69.2773	-21.5037	33.6058
		-69.2672	-6.58248	12.3483
		-69.2595	-35.2785	22.8762
		-69.2573	-32.7525	23.7993
		-69.2487	-37.865	21.9163
		-69.2486	-49.5991	27.9822
		-69.2483	-17.847	28.1587
		-69.2421	-30.1755	24.7295
		-69.2417	-34.0698	23.7591
		-69.2392	-7.69766	8.50623
		-69.2391	-11.6617	29.8515
		-69.2381	-5.25835	12.0014
		-69.2378	-27.8388	28.4797
		-69.2369	-9.04801	22.8724
		-69.2298	-8.83907	4.81344
		-69.2189	-40.3372	20.9797
		-69.2181	-27.6126	25.6469
		-69.2084	-22.5355	27.4819
		-69.2001	-7.4571	-4.01856
		-69.1992	-5.84197	11.4024
		-69.1982	-13.0169	12.2203
		-69.1972	-25.0393	26.5674
		-69.1968	-27.7587	6.84081
		-69.1829	-43.1931	19.6391
		-69.1799	-19.4634	22.132
		-69.1764	-46.0177	18.7992
		-69.1724	-3.90278	14.2085
		-69.1552	-42.8233	20.0165
		-69.1469	-27.3537	25.2774
		-69.1428	-27.1329	6.68598
		-69.1327	-11.7899	25.657
		-69.132	-14.9331	26.9592
		-69.1317	-27.9054	12.1475
		-69.1302	-38.3638	24.5751
		-69.1257	-31.6514	28.4474
		-69.1217	-14.0316	26.0961
		-69.1193	-7.60526	17.3751
		-69.1187	-25.3321	33.4664
		-69.1175	-35.282	25.0467
		-69.1149	-18.9142	17.1887
		-69.1097	-52.203	7.67595
		-69.1025	-48.8438	17.926
		-69.0884	-23.5957	21.5768
		-69.087	2.25946	21.5741
		-69.0868	-49.731	18.8344
		-69.0776	-8.28467	2.9899
		-69.0774	-17.3692	29.3904
		-69.0725	-31.3327	31.1393
		-69.0709	-18.6618	24.7554
		-69.0631	-10.9741	22.7897
		-69.0591	-8.5	1.82374
		-69.057	-21.6694	23.7615
		-69.0545	-11.1942	29.3934
		-69.0451	-45.855	17.8601
		-69.0423	-52.1226	12.474
		-69.0422	-43.4327	22.3585
		-69.0401	-14.6387	34.1796
		-69.035	-40.9121	23.2884
		-69.0335	-20.5101	34.2827
		-69.0291	-5.41633	15.1324
		-69.0223	-39.0311	24.5322
		-69.0221	-28.4761	10.1308
		-69.0214	-45.4486	18.9698
		-68.9988	-32.5762	34.051
		-68.9777	-8.14384	27.3476
		-68.9686	-23.4179	26.9516
		-68.9676	-28.8902	30.7033
		-68.9634	-23.7639	29.3921
		-68.963	-25.7872	33.6815
		-68.9595	-32.6521	26.4807
		-68.9542	-36.3131	25.5562
		-68.9529	-13.7875	24.7418
		-68.9495	1.87144	25.1591
		-68.9482	-20.9345	20.441
		-68.9438	-22.4161	34.4455
		-68.9436	-18.4363	32.3786
		-68.9284	-45.8972	21.4025
		-68.9193	-1.96542	19.8091
		-68.909	-50.0427	24.1312
		-68.9085	-41.8671	20.7294
		-68.9075	-17.4578	31.7768
		-68.9053	-11.0737	24.5574
		-68.9015	-7.52463	28.6186
		-68.9	-21.765	33.3673
		-68.899	-4.60716	27.6621
		-68.8945	-19.1959	31.6864
		-68.8917	-3.33687	8.53528
		-68.8878	-21.5584	36.7928
		-68.8743	-10.0949	4.26006
		-68.871	-30.5893	27.4255
		-68.8705	-41.3592	25.8187
		-68.8685	-16.4803	30.505
		-68.861	-38.4602	24.1225
		-68.851	-4.73821	34.3561
		-68.8507	-4.8641	5.77809
		-68.8384	-30.0155	27.9591
		-68.8259	-1.94713	23.5505
		-68.8232	-4.08737	25.9362
		-68.8203	-33.5169	26.4453
		-68.8197	-2.44148	10.9859
		-68.8149	-15.9367	30.2244
		-68.8127	-21.9945	32.4747
		-68.8088	-12.8898	29.0631
		-68.8062	-28.7023	32.6076
		-68.8008	-24.6764	30.9842
		-68.798	-15.6606	30.7554
		-68.7977	-31.7873	25.7435
		-68.7928	-16.8339	24.7414
		-68.7888	-21.2243	30.2216
		-68.7878	-16.1726	30.514
		-68.787	-27.3565	29.4699
		-68.7763	-6.90826	24.8775
		-68.7753	-26.1462	28.4801
		-68.767	-30.8633	8.25253
		-68.7526	-4.34065	12.1255
		-68.7468	-12.8551	17.7359
		-68.7299	-11.5986	30.3828
		-68.7293	-19.3413	33.9264
		-68.7241	-33.7561	30.1045
		-68.7214	-26.1799	36.7947
		-68.7186	-38.7105	23.0748
		-68.7176	-36.5679	29.1186
		-68.7101	-36.2778	24.966
		-68.7094	-45.6733	25.5118
		-68.7077	-13.5054	32.6542
		-68.7026	-17.6285	33.1713
		-68.7014	-19.0081	35.168
		-68.7011	-48.2966	20.4333
		-68.6997	-9.75345	27.6984
		-68.689	-4.08907	6.15719
		-68.6791	-44.4153	23.3384
		-68.6763	-9.07495	24.4156
		-68.6679	-36.0173	26.3096
		-68.6673	-25.9255	9.07588
		-68.6567	-24.9345	27.1185
		-68.6525	-11.4328	26.8601
		-68.6516	-29.83	35.6712
		-68.6508	-51.6155	16.8901
		-68.6387	-8.15935	32.3102
		-68.6328	-16.7268	35.42
		-68.6298	-20.5692	21.7785
		-68.6251	-1.5509	13.3286
		-68.6249	-1.46331	15.9737
		-68.624	-42.6135	28.0968
		-68.6107	-30.9261	31.1049
		-68.6094	-39.3651	28.1271
		-68.6079	-18.8597	22.5074
		-68.593	-16.495	19.0793
		-68.5928	-47.2198	21.7087
		-68.587	-15.525	30.4424
		-68.5809	-25.6758	3.49172
		-68.5753	-33.9619	26.5593
		-68.5748	-7.63913	5.30461
		-68.5743	-38.537	27.9143
		-68.5733	-46.9661	30.1161
		-68.5725	-18.6827	24.3405
		-68.5553	-25.9402	34.1296
		-68.553	-16.7513	26.3199
		-68.5423	-48.2713	20.82
		-68.533	-2.67407	9.62369
		-68.5188	-38.1284	29.3786
		-68.5125	-40.402	27.3179
		-68.5106	-1.90893	31.4304
		-68.4793	-0.907349	22.407
		-68.4758	-28.1005	32.2389
		-68.4536	-9.87788	32.0346
		-68.4508	0.910481	18.5079
		-68.4497	-35.9966	24.8566
		-68.4444	-35.7985	31.4852
		-68.4429	-11.8327	26.3259
		-68.4383	-50.4807	16.8628
		-68.4344	-15.2154	33.2685
		-68.4314	-28.5846	27.4853
		-68.4166	-22.3954	19.234
		-68.4014	-15.0747	28.7649
		-68.399	-29.471	27.8861
		-68.3975	-12.5882	35.8102
		-68.394	-9.64351	30.7255
		-68.3787	-6.14592	9.87275
		-68.374	-10.606	13.9885
		-68.345	-4.73218	3.81161
		-68.3447	-1.62158	28.04
		-68.3444	-1.92039	13.913
		-68.3429	-14.7421	30.0906
		-68.3421	-16.3527	32.5292
		-68.3398	-3.04214	8.85782
		-68.3349	-5.57882	-5.39941
		-68.3321	-40.0202	30.6669
		-68.3267	-42.1372	27.0724
		-68.3225	-0.465864	15.9333
		-68.3168	-50.7478	19.3964
		-68.3136	-6.95348	7.54064
		-68.3087	-34.7899	35.3129
		-68.3071	-33.8501	28.4476
		-68.2991	-16.7535	26.9089
		-68.2985	-23.2555	35.5795
		-68.295	-30.3682	34.6482
		-68.2766	-23.5535	35.498
		-68.2641	-6.09199	3.46202
		-68.2631	-33.4221	33.6099
		-68.2605	-19.5236	5.44008
		-68.2582	-44.3146	31.3308
		-68.2515	-27.0715	37.2676
		-68.249	-36.0835	30.0423
		-68.2366	-19.4427	38.503
		-68.229	0.474471	15.7429
		-68.2268	-4.39303	-2.89995
		-68.2239	-18.6496	30.9181
		-68.2218	-23.9196	11.5351
		-68.2156	-4.68384	27.0495
		-68.1931	-14.0727	32.2312
		-68.1904	-7.21978	25.9798
		-68.1874	4.69603	23.1989
		-68.186	-18.3282	35.7282
		-68.1837	-14.1746	20.9302
		-68.1745	-25.9901	14.3167
		-68.1708	-9.02574	26.0828
		-68.1661	-33.3907	32.4106
		-68.1506	-8.47904	6.17077
		-68.1473	-6.76613	29.1163
		-68.1457	-37.4296	33.0115
		-68.1448	-10.8955	31.0239
		-68.1408	-6.26278	-1.47418
		-68.1344	-16.5348	21.3755
		-68.1193	2.84409	17.5919
		-68.1056	-13.8137	32.1269
		-68.1055	-5.56117	6.06931
		-68.1054	-41.5985	23.3722
		-68.1039	-31.041	26.4863
		-68.1021	-5.43264	30.7096
		-68.0869	-9.16779	31.1185
		-68.084	-12.2692	29.6575
		-68.0766	-14.6565	23.9909
		-68.0766	-27.1659	30.1678
		-68.0756	-10.1242	33.6604
		-68.0674	-12.6566	-0.704904
		-68.0578	-5.40066	1.22331
		-68.0571	-4.3786	8.61577
		-68.0567	-33.6061	25.557
		-68.0479	-7.72934	29.7624
		-68.041	-49.4212	14.8112
		-68.0396	-3.43593	-0.226969
		-68.0378	-23.7073	5.89121
		-68.0334	-14.6629	32.7594
		-68.0313	-0.3738	25.3889
		-68.0199	-16.2273	33.8976
		-68.0193	-13.9954	36.7633
		-68.017	-10.9648	29.2043
		-68.0051	0.188134	24.8988
		-68.003	-49.8393	20.7953
		-67.9992	-26.9444	35.0849
		-67.9986	-20.4277	37.0894
		-67.9967	-8.77675	27.5499
		-67.9941	-18.3037	18.8749
		-67.986	1.22227	17.6061
		-67.982	-2.15079	16.7636
		-67.9797	-48.6449	23.1958
		-67.9774	-14.8382	27.8825
		-67.9672	-19.6005	35.229
		-67.9666	-36.5189	35.2046
		-67.9627	-54.2181	10.6184
		-67.9537	-19.5149	35.205
		-67.9466	-31.0273	35.7177
		-67.9424	-22.0613	13.8513
		-67.9328	-44.3992	22.4136
		-67.9179	-2.62949	2.60713
		-67.9161	-0.225719	19.5136
		-67.9105	-6.83103	3.6274
		-67.8973	-53.0772	15.7021
		-67.8784	-29.1566	32.6937
		-67.877	-12.9278	34.7776
		-67.8747	-25.5685	33.0842
		-67.8691	-24.1491	16.6701
		-67.8649	-23.895	38.2172
		-67.8624	-14.8054	29.4475
		-67.8502	-20.0683	16.4379
		-67.8485	-9.9005	27.8729
		-67.8433	-11.7859	22.8313
		-67.8326	-39.0977	33.8317
		-67.8313	2.13898	20.9685
		-67.8225	-10.6503	36.3
		-67.8207	-33.8685	36.4767
		-67.8207	-21.7871	8.36468
		-67.8154	-1.24321	11.8952
		-67.807	1.74217	22.3523
		-67.7902	-1.9703	5.17525
		-67.7815	-12.8311	34.9889
		-67.7749	-18.1239	13.2716
		-67.768	-19.9316	10.8293
		-67.7668	-26.8821	37.0972
		-67.7641	-41.6725	32.476
		-67.7565	-16.3263	15.7165
		-67.7537	-8.1226	1.05127
		-67.7499	-24.9093	32.5057
		-67.745	0.370332	19.2243
		-67.7424	-24.3322	38.8035
		-67.7413	-11.3868	-2.96584
		-67.7357	-5.87082	3.90443
		-67.7322	-5.63496	23.2813
		-67.7286	-44.8317	25.9266
		-67.722	1.31722	28.4006
		-67.7208	-3.10718	25.2519
		-67.7185	-0.133103	9.90129
		-67.7158	-13.9613	33.7845
		-67.7133	-54.2436	15.6817
		-67.7124	-13.4672	33.3581
		-67.7029	-0.829621	16.6813
		-67.6982	5.18517	19.4293
		-67.6965	-3.31324	11.2792
		-67.6941	4.19212	26.56
		-67.6885	-1.10901	7.69718
		-67.6784	-0.978165	26.3227
		-67.6765	-17.7802	38.5342
		-67.6709	-2.57619	29.1877
		-67.6674	-10.596	19.2604
		-67.6637	-31.7743	37.3602
		-67.6609	-14.5072	18.197
		-67.6547	-7.01274	8.62427
		-67.6415	0.96332	12.1903
		-67.6377	-31.4101	30.2476
		-67.6301	-3.24774	28.7774
		-67.5845	-2.16558	13.8928
		-67.5808	-5.27531	27.5701
		-67.5794	-4.29276	6.36346
		-67.5755	-0.295896	11.2866
		-67.5742	-53.2423	18.2238
		-67.5717	-10.653	37.3708
		-67.5624	-9.29594	24.778
		-67.5613	1.6024	22.0166
		-67.5611	-8.06116	21.2911
		-67.5482	-16.0683	31.5777
		-67.5297	2.2633	14.6463
		-67.5237	-5.90203	34.323
		-67.5134	-28.4356	39.6436
		-67.4918	3.88697	19.1794
		-67.4854	-12.6665	20.7286
		-67.4805	-3.68811	5.09339
		-67.4662	-28.6503	37.7755
		-67.4586	-17.51	7.90017
		-67.4533	-52.5387	19.679
		-67.4455	-31.1661	37.6597
		-67.4405	-9.1452	31.6156
		-67.4346	-8.71953	-4.74191
		-67.4111	0.856349	31.6211
		-67.4099	-11.4376	33.7429
		-67.408	-12.1743	30.677
		-67.4039	-13.0727	29.3065
		-67.4039	-3.24381	1.64384
		-67.3863	-2.71166	8.81971
		-67.3843	-7.05419	27.6719
		-67.3632	-22.7213	34.8354
		-67.3497	-6.75816	26.7205
		-67.3307	-16.675	36.1945
		-67.3264	-10.8329	1.96248
		-67.3194	0.535943	14.897
		-67.3011	-17.2565	40.2998
		-67.297	-2.11504	34.5667
		-67.2882	-15.4488	34.8122
		-67.2875	-5.52779	11.0723
		-67.285	-6.41333	30.3208
		-67.2779	-10.8316	23.2946
		-67.2742	-12.8539	31.9142
		-67.2604	-24.7377	37.31
		-67.2452	-7.48735	19.5938
		-67.2447	-14.3869	37.9409
		-67.2406	-9.29259	-0.311549
		-67.2397	-16.249	37.0929
		-67.2201	-8.14947	34.1077
		-67.1951	-10.6269	36.2118
		-67.182	-4.27781	28.5868
		-67.1736	-16.4995	4.19653
		-67.1665	-7.95414	29.4041
		-67.1598	-3.40707	32.7101
		-67.1487	-0.489256	31.3579
		-67.1466	-51.569	18.0565
		-67.1334	3.73249	17.2656
		-67.1278	-23.5673	39.3538
		-67.1135	-11.3057	33.9481
		-67.1127	-11.0057	37.1745
		-67.1112	-11.281	37.9673
		-67.1045	-1.17402	11.265
		-67.1033	7.17229	24.8763
		-67.092	-9.02338	25.8702
		-67.0832	-21.637	40.2624
		-67.0694	6.60585	20.7609
		-67.0556	-6.19572	28.0494
		-67.035	-21.5115	37.1868
		-67.0346	-14.8877	2.22663
		-67.0189	-22.1465	35.4404
		-67.017	-13.5996	32.2531
		-67.016	-12.6819	4.52737
		-67.0119	6.6711	28.0717
		-67.0084	-51.8342	21.1282
		-67.0052	-41.4943	36.3028
		-66.9926	-49.4128	32.7336
		-66.9917	3.42733	23.3954
		-66.9903	-38.891	37.537
		-66.9867	-3.98567	13.6504
		-66.9791	-47.505	24.7681
		-66.9765	4.1953	28.7326
		-66.967	-7.13822	32.6828
		-66.9612	-52.2268	12.6956
		-66.9434	-7.24267	28.4347
		-66.9422	-10.3814	34.2153
		-66.936	-3.51123	19.2967
		-66.9317	2.56582	24.6479
		-66.9317	-28.4327	38.7807
		-66.9291	-55.3744	18.5894
		-66.9136	1.3398	27.1946
		-66.8996	-20.6065	37.1198
		-66.8895	-27.6235	31.8542
		-66.878	7.45165	21.2187
		-66.8674	2.30425	17.8888
		-66.8673	-5.45069	22.0699
		-66.8545	-14.0664	35.37
		-66.8216	-21.3574	39.758
		-66.8149	-26.3253	39.7644
		-66.7945	-36.3256	38.6813
		-66.7858	-0.766258	26.7436
		-66.771	-26.9943	36.8545
		-66.7699	-5.47437	30.9664
		-66.7557	-11.1729	30.811
		-66.7474	-2.52338	16.177
		-66.7394	-1.28519	6.72914
		-66.7232	-5.06391	31.0429
		-66.7166	-7.21632	2.39797
		-66.7106	-12.4762	37.0157
		-66.6988	-25.2967	33.7767
		-66.6949	-8.97641	4.63985
		-66.6939	-6.6262	-2.20784
		-66.6845	-44.1088	34.9464
		-66.6831	-8.56764	15.3436
		-66.6587	0.417841	13.9231
		-66.6568	9.22603	22.2939
		-66.6546	-14.5641	6.60168
		-66.6526	-56.1574	8.87332
		-66.6469	-3.45539	28.9196
		-66.6391	2.08596	12.9879
		-66.6386	-15.1886	39.8029
		-66.6362	-8.55666	36.5177
		-66.6082	-9.04739	35.3681
		-66.5704	-10.4177	11.0901
		-66.5661	-1.025	18.8616
		-66.5599	-15.5599	10.2251
		-66.5567	3.47648	24.9506
		-66.5531	-22.8135	35.2752
		-66.5473	-5.18533	29.312
		-66.54	-13.7853	37.0654
		-66.538	-46.7282	33.7214
		-66.5248	5.15784	19.6494
		-66.5224	-11.0616	32.963
		-66.5152	-12.5777	8.88921
		-66.505	-17.5224	36.8445
		-66.4855	-10.9088	34.2583
		-66.4823	0.391169	21.4868
		-66.482	-8.7558	38.9346
		-66.4812	-50.0183	16.5465
		-66.4771	-56.7328	14.4011
		-66.4751	-7.21963	33.9811
		-66.4532	4.0626	20.8935
		-66.4379	-0.372826	6.34096
		-66.4284	-10.6367	6.82133
		-66.4228	-0.146774	28.8753
		-66.3993	-9.3534	17.2511
		-66.38	-2.29717	31.492
		-66.3726	-2.06273	3.86483
		-66.3538	-24.4358	38.2575
		-66.3494	-47.4615	18.1571
		-66.3409	-18.5457	39.3257
		-66.3389	1.78757	24.1663
		-66.336	-9.48372	31.2378
		-66.3233	-25.6917	39.8485
		-66.3163	-3.92207	36.1027
		-66.3048	-5.9676	30.9348
		-66.2951	1.26221	8.83022
		-66.2765	-12.063	39.2538
		-66.2759	-6.01563	17.1915
		-66.2655	-18.9806	41.6492
		-66.2535	-4.6291	18.0641
		-66.2323	-5.24781	5.02056
		-66.222	-9.19543	35.7932
		-66.2114	-7.17614	7.19772
		-66.2025	-14.1432	38.4567
		-66.188	-50.1938	23.614
		-66.1809	-25.2534	41.9232
		-66.1438	-8.48315	13.3651
		-66.1215	3.65189	31.9903
		-66.1139	-8.61296	39.0924
		-66.1135	-15.2066	42.0399
		-66.0928	1.88509	16.5176
		-66.0584	-2.73371	20.4343
		-66.0584	1.1104	8.38524
		-66.0575	-2.11481	30.0766
		-66.0506	-22.5036	39.2945
		-66.0474	-9.1528	32.3769
		-66.0347	-4.55928	0.4061
		-66.0345	5.80105	23.9077
		-66.0307	-29.07	34.9143
		-66.0196	-1.30328	34.729
		-66.0065	-24.0684	41.677
		-65.9985	-6.57183	15.6826
		-65.9952	-8.43987	37.3258
		-65.9917	-13.4077	12.6395
		-65.9869	4.37986	14.698
		-65.9862	-30.8645	40.9172
		-65.9757	6.97261	29.0078
		-65.9638	-45.0145	19.9807
		-65.9573	-3.7319	28.4054
		-65.9562	11.7851	23.8486
		-65.9525	2.75902	11.2378
		-65.9305	-8.48787	33.6401
		-65.921	9.44914	26.4478
		-65.8972	-11.0318	36.5833
		-65.8684	-11.3952	14.8719
		-65.8632	-55.3432	18.8901
		-65.8609	-19.2666	37.5348
		-65.8557	-8.64365	9.07077
		-65.8485	1.43389	33.2626
		-65.8268	-5.31608	9.81944
		-65.8159	-54.7296	15.7192
		-65.8057	-13.3018	36.3521
		-65.787	-3.32485	7.62786
		-65.7862	3.16812	26.9339
		-65.7825	-9.35206	39.1459
		-65.7819	3.26705	27.1578
		-65.7809	-29.7253	30.4249
		-65.7807	6.80306	16.618
		-65.7774	-57.9387	17.4221
		-65.7617	-2.42089	15.9876
		-65.7519	9.61156	22.9597
		-65.7502	4.71903	25.7274
		-65.7491	8.97493	18.3987
		-65.7474	-42.724	21.4984
		-65.7462	-29.0397	39.5303
		-65.7452	-18.9222	41.2049
		-65.7298	-20.7079	41.4343
		-65.7103	-6.84372	36.8785
		-65.7082	-4.91912	32.9334
		-65.7003	-5.01461	34.2512
		-65.6975	-41.0274	40.0313
		-65.6946	-43.6918	38.9034
		-65.6907	-3.93638	32.3284
		-65.6741	-19.5499	38.8121
		-65.6594	-11.9866	36.7639
		-65.6528	-22.9643	40.8714
		-65.6453	-46.3672	37.7525
		-65.6357	-16.5031	41.4166
		-65.6316	-4.16058	13.8548
		-65.6279	6.60578	21.8754
		-65.621	-7.55768	9.59361
		-65.6155	-0.781894	18.0282
		-65.58	-49.062	36.5851
		-65.5763	-31.548	33.2358
		-65.5727	-38.3598	41.1142
		-65.5542	-26.4024	40.9811
		-65.5417	-3.562	24.3014
		-65.5268	0.393874	34.7493
		-65.5183	2.71111	29.5196
		-65.5152	-5.87461	11.737
		-65.5115	-51.818	35.3862
		-65.5113	-3.22778	30.8342
		-65.5068	-3.54798	12.3242
		-65.5043	3.04339	30.5304
		-65.4804	-12.5252	41.0507
		-65.4781	3.48899	10.0774
		-65.4681	3.22442	19.0148
		-65.4616	-2.54667	3.04153
		-65.4578	7.5225	26.8851
		-65.4561	-10.9404	37.7498
		-65.4527	-8.98046	36.4485
		-65.4459	-6.70505	11.2588
		-65.4268	-6.55509	35.6271
		-65.4162	4.28506	13.8506
		-65.3969	-27.9646	41.9753
		-65.3791	-1.69933	30.3054
		-65.3788	-31.406	37.5612
		-65.3678	-52.8828	22.4631
		-65.3613	-22.1196	39.5251
		-65.3506	-5.38522	36.0248
		-65.3497	-7.27627	33.7923
		-65.3432	-3.32997	33.0326
		-65.34	-1.45282	10.2265
		-65.3352	11.2531	20.2519
		-65.3249	7.43805	19.2056
		-65.3186	-16.3343	42.9815
		-65.3044	-6.96604	31.7313
		-65.2724	1.4433	20.3559
		-65.2669	-11.0822	40.0329
		-65.2517	-0.56192	18.1061
		-65.2385	4.96359	27.9171
		-65.1985	-4.58882	13.6601
		-65.1853	-6.99036	40.4384
		-65.1702	-7.11755	37.5085
		-65.1631	-9.84535	40.4286
		-65.1506	-40.3228	22.7121
		-65.1364	-1.80494	14.8305
		-65.1219	-0.929339	22.7435
		-65.1179	-2.59438	15.929
		-65.0978	-12.0826	39.775
		-65.0873	-6.0016	40.1604
		-65.0866	-17.0125	39.1337
		-65.0833	-59.1348	13.1142
		-65.081	5.84079	11.815
		-65.0709	-21.8763	43.5151
		-65.0666	-6.02259	34.1614
		-65.0598	-15.4459	38.386
		-65.0532	-22.4134	43.8084
		-65.0458	-20.338	41.1956
		-65.0343	0.97068	20.2423
		-65.0052	3.16192	11.9083
		-64.9907	-0.670694	5.56702
		-64.9725	0.666023	31.5459
		-64.9567	-35.6078	42.0512
		-64.9379	-20.2623	41.8612
		-64.9309	-1.92237	37.9024
		-64.9141	-1.36195	34.0977
		-64.8934	8.15529	13.5936
		-64.89	6.3204	32.2131
		-64.8669	-1.99816	33.6747
		-64.8197	0.30612	12.74
		-64.8154	5.69199	16.4106
		-64.7994	4.53857	21.5821
		-64.7697	-6.15744	7.42599
		-64.7612	10.4395	15.3959
		-64.7533	-3.24419	11.8534
		-64.7451	-4.69044	9.63756
		-64.7337	-14.4581	43.3576
		-64.7303	-1.73967	14.1227
		-64.7085	-12.9799	38.5534
		-64.7036	-25.2128	42.8365
		-64.695	-13.3034	43.7365
		-64.6579	0.651061	36.5177
		-64.6521	-0.174234	16.4082
		-64.647	4.33536	29.4262
		-64.6467	-16.5669	42.5748
		-64.6342	-24.023	42.2879
		-64.6285	4.18921	29.6528
		-64.6166	-6.91338	39.0878
		-64.6021	-0.0851155	17.3504
		-64.6014	-4.68711	38.3839
		-64.5882	-18.2033	43.2551
		-64.5788	9.59919	29.1944
		-64.5553	-18.3103	42.8825
		-64.5368	1.22004	8.17533
		-64.5224	-49.5127	21.4865
		-64.5177	-55.5597	21.3181
		-64.5164	-9.82437	42.3107
		-64.4977	3.2513	22.723
		-64.4768	1.38915	18.5832
		-64.4681	-9.97055	38.106
		-64.4416	-3.0936	35.6995
		-64.4312	-52.2302	19.9359
		-64.414	12.7052	17.1954
		-64.3965	-1.24059	32.3174
		-64.3923	11.6516	24.6695
		-64.3698	3.14417	35.0374
		-64.3394	-17.5956	40.4064
		-64.3156	-60.3308	16.1531
		-64.29	7.11193	19.0823
		-64.2864	-13.6873	44.268
		-64.2805	6.38947	30.918
		-64.2679	-4.73914	37.6948
		-64.2554	2.50071	22.1701
		-64.2522	-4.42656	32.2068
		-64.2325	6.39596	28.2415
		-64.2271	-1.68355	34.9321
		-64.2249	-7.88059	40.8762
		-64.2247	13.4141	21.9643
		-64.2101	0.0409442	31.6951
		-64.2009	-7.07269	38.4867
		-64.187	-17.5897	42.829
		-64.1811	-32.8036	42.93
		-64.1799	-47.147	23.1365
		-64.1499	9.17867	29.5047
		-64.1491	-16.0109	45.3627
		-64.1444	-5.52504	35.041
		-64.0996	-3.48662	36.3884
		-64.0958	5.87262	24.2918
		-64.0952	2.02447	15.2747
		-64.088	3.21503	34.9445
		-64.0591	-20.0366	45.2649
		-64.05	-19.7329	45.2787
		-64.047	-3.44959	41.1853
		-64.045	-7.27811	43.5439
		-64.0329	2.99512	10.6892
		-64.0191	4.40439	31.9261
		-64.0011	-3.68679	34.5336
		-63.9934	-3.38854	35.6941
		-63.9919	-31.6131	28.8092
		-63.9674	3.06551	20.7753
		-63.9673	-19.7604	40.7938
		-63.95	-8.3104	37.9429
		-63.9393	-22.4537	43.7185
		-63.9326	-3.48534	5.68874
		-63.9239	-3.47455	37.9111
		-63.919	4.57906	32.968
		-63.9043	-10.0462	41.071
		-63.8936	-5.03754	39.0365
		-63.8791	-33.464	35.8906
		-63.8507	-1.7353	26.522
		-63.8419	-38.1505	24.1682
		-63.8187	-44.7627	24.8169
		-63.8187	-0.0673246	35.0193
		-63.8177	0.788252	25.0063
		-63.8169	-42.3546	26.3134
		-63.8142	1.62059	19.88
		-63.7581	-21.5106	43.666
		-63.7419	-33.4724	32.0716
		-63.737	9.15771	32.4341
		-63.7248	8.47437	21.7696
		-63.7026	-3.84844	41.2559
		-63.6913	14.9274	18.9514
		-63.6834	-13.5317	40.7594
		-63.6332	-61.4992	11.8555
		-63.6094	-35.8463	34.2977
		-63.6013	5.96438	35.3736
		-63.589	-5.28151	41.9586
		-63.5729	1.36641	33.9982
		-63.5513	-12.4123	45.0883
		-63.5231	-11.0358	40.115
		-63.5208	-17.2487	42.3648
		-63.5093	-2.07377	7.71849
		-63.508	-14.2127	43.8927
		-63.4745	-9.62531	42.923
		-63.4598	18.3498	20.4129
		-63.4494	-0.0155793	39.6066
		-63.4194	-54.783	22.2301
		-63.3868	7.11853	26.8994
		-63.3789	-29.9834	43.7865
		-63.3671	-0.743549	36.4996
		-63.3486	4.7324	13.2215
		-63.3478	7.74413	33.7181
		-63.3399	-14.956	43.7554
		-63.3359	-15.2336	40.7312
		-63.2832	0.62494	33.8435
		-63.2752	-15.654	44.1612
		-63.2645	1.85173	-9.28924
		-63.2622	-2.08653	32.6278
		-63.2221	-2.55016	39.9104
		-63.1994	-11.0464	45.5104
		-63.1888	-0.609729	9.72054
		-63.1797	-3.09583	39.6123
		-63.1772	4.60887	22.7004
		-63.177	4.9721	31.9969
		-63.1701	4.16918	24.2696
		-63.1463	-7.76671	39.5692
		-63.1407	-17.4632	46.7326
		-63.1324	5.35739	31.7294
		-63.1292	-0.0631545	36.7573
		-63.0972	4.8005	24.9399
		-63.0835	-19.7629	44.5543
		-63.0824	12.1402	7.75849
		-63.0742	3.71156	17.8266
		-63.0684	9.94648	9.03568
		-63.0551	11.3161	12.0792
		-63.0458	-1.69398	37.6422
		-63.0455	-11.558	45.394
		-63.0317	1.85681	33.1338
		-63.0118	1.00975	11.7803
		-62.9888	2.69257	13.7875
		-62.9878	-35.9675	25.7331
		-62.9823	-0.95435	42.1843
		-62.97	4.41032	15.7985
		-62.9695	-6.58991	39.6516
		-62.9516	2.66493	2.24648
		-62.9465	-17.6248	46.955
		-62.9326	10.8149	4.65917
		-62.9265	-1.21458	37.1153
		-62.9221	2.5089	38.0661
		-62.9098	-5.50091	41.8316
		-62.8617	-4.84965	44.5959
		-62.8601	8.53812	6.02244
		-62.8577	13.3535	10.7742
		-62.8574	16.281	8.71794
		-62.8347	-19.1296	44.9507
		-62.8207	-12.7736	41.4851
		-62.8197	13.5818	26.3524
		-62.7791	3.25328	22.3034
		-62.7787	-5.19142	40.3906
		-62.7702	-62.706	14.8415
		-62.7683	4.50526	-10.2918
		-62.7483	6.06168	17.7956
		-62.7291	3.05541	-6.21762
		-62.7063	8.71101	35.6808
		-62.7021	-40.0433	27.494
		-62.6985	-44.9787	28.5751
		-62.6878	12.6037	15.1518
		-62.671	1.89882	36.3703
		-62.6544	17.0861	20.6474
		-62.638	-8.03684	42.358
		-62.634	15.4612	23.5862
		-62.6155	-47.2722	26.7132
		-62.6089	9.66008	24.4518
		-62.5894	7.12073	3.00984
		-62.5855	10.2328	26.7478
		-62.5715	-27.1588	44.6219
		-62.5618	-33.5387	27.1866
		-62.5519	-49.7702	25.0203
		-62.5393	6.3169	34.4792
		-62.5367	3.89492	5.04497
		-62.5317	-14.8677	44.0186
		-62.5177	10.6296	31.8872
		-62.5117	8.31723	29.5227
		-62.5055	-6.48108	42.3441
		-62.4916	9.46979	1.67459
		-62.4858	-37.8331	32.4436
		-62.4779	4.35731	-3.12747
		-62.4709	-8.46647	40.6742
		-62.439	5.72044	-0.0417644
		-62.4286	-35.6111	30.2885
		-62.424	-52.4098	23.5353
		-62.4127	-14.0136	46.7485
		-62.3919	6.43273	15.775
		-62.3878	-10.2966	42.2331
		-62.3778	6.05922	35.3757
		-62.3675	2.4244	27.225
		-62.3597	-1.60921	39.6975
		-62.3565	-10.1942	41.8871
		-62.3273	-11.9035	45.0842
		-62.3156	14.141	6.22902
		-62.3155	-3.05362	40.158
		-62.3117	-42.6557	29.8402
		-62.2991	-12.8781	45.2727
		-62.2876	5.63785	-7.30136
		-62.2873	-4.08748	39.9807
		-62.2612	-0.091823	28.6583
		-62.2548	12.9385	3.16115
		-62.2499	14.4845	13.7916
		-62.21	7.62427	19.8125
		-62.1944	-1.91396	38.4531
		-62.1736	-63.8463	10.6141
		-62.157	-14.6268	48.0926
		-62.1241	2.03011	36.4779
		-62.1192	6.19991	24.6674
		-62.1135	-17.0972	45.3454
		-62.1027	8.15176	-1.24945
		-62.0811	5.05583	36.6395
		-62.0772	-8.42506	46.7151
		-62.0559	5.12361	7.86964
		-62.0498	-12.3832	44.4766
		-62.0476	10.0146	11.3743
		-62.0358	-10.3941	46.5582
		-62.0305	5.59376	26.0951
		-62.0291	6.84074	-4.30766
		-62.0258	0.18821	38.9164
		-61.995	11.392	14.2586
		-61.9716	-5.82777	40.8638
		-61.9457	13.766	18.2183
		-61.9456	3.55647	34.4586
		-61.9146	2.30982	35.3153
		-61.9134	-0.162088	38.9269
		-61.9051	15.2716	9.33157
		-61.8815	-3.8015	43.3504
		-61.8734	4.88473	-0.174832
		-61.8587	10.0025	33.2172
		-61.8228	9.13082	36.0293
		-61.7983	5.32008	20.2795
		-61.7825	-24.3491	45.4424
		-61.7537	1.43721	43.1505
		-61.741	-15.5562	48.5281
		-61.731	-8.23719	45.6022
		-61.7285	-0.63273	41.3112
		-61.7264	1.93627	41.3324
		-61.7086	21.175	13.068
		-61.6849	6.42707	10.7768
		-61.6545	12.7124	17.5487
		-61.6527	5.54916	34.16
		-61.6474	-5.85954	40.8763
		-61.6451	19.437	9.56625
		-61.6399	-40.1602	31.1774
		-61.6106	-7.88827	42.5355
		-61.5946	3.79481	37.6408
		-61.5057	-2.39692	45.6183
		-61.4962	4.8794	24.7015
		-61.488	7.80025	13.7507
		-61.4814	1.46137	38.2149
		-61.477	11.6809	0.296508
		-61.4697	6.28504	33.8777
		-61.459	-16.7425	46.1969
		-61.425	-37.762	28.6158
		-61.4125	-64.9354	13.6478
		-61.3967	6.15005	2.83722
		-61.3722	9.16974	16.7421
		-61.3684	19.1844	22.2792
		-61.3612	10.7618	27.0658
		-61.3522	9.04755	21.8076
		-61.3485	-6.09199	43.6112
		-61.3307	1.59569	38.2071
		-61.322	-7.25846	42.8383
		-61.3156	16.3476	12.406
		-61.3011	15.5096	16.7629
		-61.3001	8.72845	8.50987
		-61.2571	-11.9493	48.2594
		-61.2314	-3.34609	42.1796
		-61.2084	8.04229	18.2414
		-61.2027	10.4701	19.7443
		-61.186	8.10237	37.0455
		-61.1766	-9.97773	47.0152
		-61.1754	-12.5293	45.5927
		-61.1575	-9.82086	46.4049
		-61.1422	12.1206	34.3685
		-61.1419	14.5068	14.9616
		-61.1379	15.4619	27.9945
		-61.1175	0.541236	38.3784
		-61.1122	4.22014	39.5833
		-61.1014	13.7738	20.5305
		-61.0188	-14.4317	46.0919
		-61.0151	6.78571	-11.646
		-61.0123	-21.5723	46.2518
		-60.9892	-1.65653	41.1479
		-60.9682	-11.8863	49.0854
		-60.961	7.63148	26.4903
		-60.9591	3.92335	29.2911
		-60.9568	17.2706	25.0435
		-60.94	2.03394	40.1365
		-60.9381	14.7937	21.2499
		-60.9293	7.19499	-2.59459
		-60.9155	6.03155	26.8858
		-60.9141	-5.82314	47.8906
		-60.8908	7.51287	37.7669
		-60.8754	11.6638	22.7559
		-60.8642	22.546	16.8183
		-60.8512	5.2751	35.7651
		-60.8025	1.53055	30.922
		-60.8005	9.10592	31.7833
		-60.7784	7.32987	5.67494
		-60.7755	0.166984	41.416
		-60.7081	10.3848	-2.58075
		-60.6951	17.5254	6.60293
		-60.6818	-3.70046	42.298
		-60.6618	2.62763	38.8741
		-60.6501	-3.58921	42.0142
		-60.6433	-5.01889	43.8587
		-60.6404	17.3697	15.4552
		-60.6044	7.02992	28.0454
		-60.5799	25.6418	11.2117
		-60.5618	5.65201	38.8511
		-60.5568	-9.85738	45.0558
		-60.4986	-5.58546	43.3951
		-60.4376	0.437256	41.3795
		-60.4214	-13.5394	50.0047
		-60.4086	7.86543	-8.63164
		-60.3672	10.2564	23.6445
		-60.3534	-0.564141	41.0588
		-60.3506	6.86029	22.6117
		-60.3284	22.6794	16.7647
		-60.3189	12.7231	25.7616
		-60.3172	16.6721	21.2861
		-60.3082	21.9738	13.3781
		-60.3005	-4.91307	43.4773
		-60.29	27.2922	15.1338
		-60.2777	-8.43471	47.8469
		-60.2727	9.08007	-5.57521
		-60.2669	-1.25794	41.2766
		-60.2565	-18.8417	47.0567
		-60.2429	14.8235	23.806
		-60.2291	3.78645	36.4939
		-60.2101	16.4573	19.7283
		-60.205	18.3755	16.4189
		-60.178	3.68499	44.0037
		-60.162	10.5652	38.2803
		-60.1554	21.1819	9.98682
		-60.1448	11.7309	29.3945
		-60.1442	23.7332	7.43022
		-60.1442	6.7581	38.1821
		-60.1283	10.7734	5.88051
		-60.1134	0.0579635	46.6156
		-60.1068	6.06194	36.308
		-60.097	-14.4409	47.3849
		-60.0555	6.41624	26.9753
		-60.0512	1.27455	42.7283
		-60.0478	3.05475	39.8921
		-60.0278	-4.1533	44.8761
		-60.024	-2.4605	44.6941
		-60.0173	-0.11057	42.9935
		-60.0011	8.24795	0.0636286
		-59.9953	9.9583	-11.7947
		-59.9265	3.62027	42.8147
		-59.9045	3.81606	41.2955
		-59.8996	9.23393	39.1322
		-59.8993	21.2391	23.8475
		-59.8935	18.3237	18.48
		-59.8423	-11.8604	46.7633
		-59.8196	17.1892	13.5529
		-59.81	9.62488	20.7012
		-59.8077	19.593	-2.76457
		-59.8068	23.77	20.5207
		-59.7958	7.21305	35.9878
		-59.7836	18.3602	-5.46173
		-59.778	-2.02272	44.6214
		-59.774	7.00618	37.0324
		-59.735	15.677	24.2327
		-59.7294	9.46152	2.93204
		-59.7231	14.0486	33.7166
		-59.7227	-6.92928	46.885
		-59.7025	-3.23667	49.0421
		-59.7013	18.5788	19.3082
		-59.6972	8.96193	28.2997
		-59.683	-10.3521	46.7438
		-59.6739	28.6617	18.913
		-59.6711	0.778564	42.3138
		-59.667	20.7187	0.0381596
		-59.6204	13.5205	36.7388
		-59.6153	17.0063	-8.07276
		-59.5798	-1.54868	43.8699
		-59.5751	3.29541	39.6397
		-59.5209	-6.86914	48.0219
		-59.5201	15.6369	3.73595
		-59.5124	-16.1619	47.8566
		-59.4764	-1.18742	43.2401
		-59.4484	17.3511	29.6039
		-59.4304	5.50544	31.5176
		-59.4215	-10.1221	49.4807
		-59.4154	8.97186	40.1634
		-59.4121	-1.63173	43.7039
		-59.4	0.237172	46.2102
		-59.3991	22.7652	19.8924
		-59.3866	17.5876	24.4159
		-59.3648	3.17799	33.2855
		-59.3605	24.7735	11.623
		-59.3418	21.6972	2.84366
		-59.3192	20.25	31.9842
		-59.3107	15.5081	-10.6037
		-59.264	-3.33065	44.1565
		-59.2262	-9.38508	49.5839
		-59.2261	2.1364	39.4907
		-59.2093	10.0489	34.0065
		-59.2054	3.1416	41.0874
		-59.1951	11.4305	25.5965
		-59.1736	17.3602	22.7337
		-59.1734	19.6822	7.25365
		-59.16	-7.36085	45.6443
		-59.1385	1.83982	42.9964
		-59.1298	19.1439	26.5802
		-59.1143	-8.56351	48.6025
		-59.0921	15.691	26.9262
		-59.0799	19.2037	21.4771
		-59.0547	14.8226	7.92671
		-59.054	10.7913	-8.38946
		-59.0409	8.18282	29.7959
		-59.0406	25.3083	14.9875
		-59.0341	12.4889	37.6105
		-59.0259	7.4153	28.9718
		-59.0231	-11.5803	51.4356
		-58.9825	23.763	8.34484
		-58.9746	21.7841	4.10326
		-58.9109	24.9081	24.0154
		-58.8904	-3.64771	45.4481
		-58.8717	17.1087	13.2349
		-58.8583	5.60675	42.4404
		-58.8442	13.8339	-13.0341
		-58.8308	22.5291	5.64318
		-58.8128	12.9154	33.7077
		-58.7584	16.2093	10.1926
		-58.7482	12.7705	31.8551
		-58.741	-12.1535	48.5657
		-58.7398	8.73311	38.1601
		-58.7394	-13.5401	48.6211
		-58.7325	29.7002	22.5517
		-58.7266	18.4485	22.0816
		-58.712	0.920036	43.6066
		-58.7074	7.04881	39.7741
		-58.6952	2.52613	47.5885
		-58.6943	5.98829	44.7574
		-58.6912	8.44822	25.0101
		-58.6809	4.57941	41.6484
		-58.6718	-4.09	47.6755
		-58.6701	18.0114	16.4317
		-58.6681	-2.76549	46.9326
		-58.6612	13.7166	5.16984
		-58.6584	12.1852	-13.55
		-58.6464	14.0351	0.875535
		-58.6318	-2.13801	46.2095
		-58.6308	22.9516	22.9289
		-58.5943	19.9711	16.2186
		-58.5687	6.52858	38.4286
		-58.5548	-9.20518	47.4217
		-58.5403	12.4014	-0.664931
		-58.5211	25.6822	18.3314
		-58.497	13.018	2.27262
		-58.4937	11.7306	-3.5404
		-58.4933	11.7011	-5.18598
		-58.4761	19.1148	12.7874
		-58.4412	7.90252	29.2402
		-58.4388	18.2311	4.62817
		-58.4309	0.690515	43.5577
		-58.4302	-6.53287	49.0923
		-58.4263	18.9385	5.62151
		-58.4178	-0.680582	50.1656
		-58.3939	16.4276	27.1596
		-58.3862	0.365817	42.3837
		-58.3692	20.554	9.45758
		-58.3653	12.202	40.954
		-58.3565	15.0944	35.9709
		-58.35	10.1813	30.1061
		-58.3428	10.9994	-6.38721
		-58.3298	17.5956	2.23166
		-58.324	5.27394	37.6054
		-58.3105	8.34705	39.6188
		-58.3088	12.7527	-2.0708
		-58.3035	23.2684	25.357
		-58.293	14.3877	31.5948
		-58.2743	18.2141	25.7574
		-58.2388	3.15899	44.1423
		-58.1988	0.292817	45.0273
		-58.1985	18.3625	27.4459
		-58.1901	19.9963	24.4367
		-58.1893	8.24842	38.2173
		-58.1793	1.59081	47.6416
		-58.179	22.8926	15.195
		-58.169	-1.32409	45.9087
		-58.1472	23.2153	8.40858
		-58.145	1.00893	44.2964
		-58.1324	20.7172	19.5506
		-58.1317	22.1482	13.0964
		-58.1202	-8.02083	51.0707
		-58.0828	13.9313	-2.24091
		-58.0764	1.24384	44.5071
		-58.069	-8.18856	47.8681
		-58.0286	16.3432	-0.976224
		-58.0225	12.4562	27.4822
		-58.0211	18.7614	19.5749
		-58.0154	19.8981	-4.07575
		-58.0008	22.2167	5.5491
		-57.9939	21.0112	-1.54381
		-57.9639	25.9034	27.5212
		-57.9608	-1.11525	44.8812
		-57.9591	6.93699	33.6643
		-57.9541	38.8298	1.04939
		-57.918	2.98943	42.9533
		-57.9097	15.1844	7.08734
		-57.902	25.9387	21.6345
		-57.901	18.7795	-6.58552
		-57.8953	14.8762	39.0446
		-57.8952	4.69115	35.4659
		-57.8705	10.4389	42.5525
		-57.8429	4.98397	41.1057
		-57.8341	22.0404	11.903
		-57.8324	39.7994	-2.20478
		-57.8296	0.190214	45.478
		-57.819	-4.90158	46.2375
		-57.8119	22.106	1.0434
		-57.8081	22.5565	25.6411
		-57.7829	20.0619	0.982589
		-57.7803	16.7081	1.664
		-57.7795	-10.9704	49.2587
		-57.7682	19.2722	31.1929
		-57.755	23.5817	18.4002
		-57.743	18.2982	24.8266
		-57.6589	16.3664	29.7749
		-57.6555	17.6611	-9.0962
		-57.646	23.7529	16.8627
		-57.6343	37.6731	4.25886
		-57.6111	11.0282	36.2128
		-57.6054	8.90257	31.1325
		-57.6044	-9.67561	52.8937
		-57.5936	5.04421	44.0722
		-57.5759	3.62233	43.3089
		-57.4707	23.1126	3.58544
		-57.455	3.59163	40.5169
		-57.455	15.0841	-4.03599
		-57.4524	-7.11349	50.1633
		-57.4463	9.18112	31.5511
		-57.4187	-2.12141	48.5348
		-57.3727	-9.99563	49.6851
		-57.3513	21.0347	28.1348
		-57.348	18.9594	28.6636
		-57.331	14.3747	-15.2091
		-57.3063	7.44369	42.5209
		-57.2987	-6.71705	48.015
		-57.2808	21.3276	22.6897
		-57.2719	4.92161	48.4942
		-57.2666	8.29833	45.4837
		-57.2602	16.4919	-11.7323
		-57.2555	23.7765	11.2388
		-57.2486	12.7768	-9.97611
		-57.245	-0.191331	47.5118
		-57.2212	15.3966	-1.13276
		-57.22	20.7128	27.3469
		-57.2161	13.8654	34.3723
		-57.2005	3.50887	44.4052
		-57.1639	5.8875	43.2126
		-57.1609	36.4349	7.43359
		-57.1599	30.2896	26.0747
		-57.1595	26.0286	24.8689
		-57.1274	40.5076	-5.44076
		-57.1139	19.347	22.6079
		-57.0755	22.6748	28.4494
		-57.0552	-2.22738	47.1079
		-57.0492	20.777	2.85458
		-57.0402	11.2022	31.7686
		-57.0229	1.81975	51.2368
		-57.0136	-7.37594	50.0638
		-57.0098	9.92901	27.2944
		-56.9777	24.0141	6.08066
		-56.9708	6.98963	40.6313
		-56.9561	17.0595	30.0225
		-56.9551	21.1243	8.66681
		-56.9525	-5.62037	49.8788
		-56.9313	25.1675	20.5568
		-56.9255	24.1363	21.5511
		-56.9178	13.3274	29.2476
		-56.8501	15.024	34.3453
		-56.8267	19.0159	30.3519
		-56.8135	2.36427	46.4688
		-56.8062	14.6428	-4.27976
		-56.7901	1.31141	45.664
		-56.782	18.1284	27.5673
		-56.7516	12.5354	25.3677
		-56.7482	9.26248	31.4296
		-56.7304	15.3763	-14.2539
		-56.7296	26.5843	30.8523
		-56.7296	13.6654	43.3456
		-56.7147	35.1829	10.6006
		-56.7008	18.5323	-2.09685
		-56.6814	2.65091	48.5975
		-56.6634	9.37568	40.5654
		-56.6442	25.2898	26.8218
		-56.6337	13.7344	-6.89963
		-56.6178	6.61931	38.5961
		-56.6017	-8.44948	49.8005
		-56.5939	1.04038	45.6018
		-56.5836	-4.68686	50.3505
		-56.5562	40.852	1.40089
		-56.555	17.315	6.34261
		-56.5217	19.7982	-0.128402
		-56.4995	-2.48761	46.8315
		-56.474	2.06586	43.5929
		-56.4494	4.9083	45.4605
		-56.4485	3.11451	45.0944
		-56.4333	14.1052	4.4992
		-56.4195	39.7634	4.50028
		-56.3902	41.8766	-1.94903
		-56.3901	-1.54297	49.1699
		-56.3872	10.0345	41.153
		-56.376	10.2568	33.4842
		-56.345	8.21574	35.8418
		-56.3241	19.8745	25.6192
		-56.3157	33.9281	13.7602
		-56.3015	1.92782	46.1363
		-56.2898	13.8205	-7.42489
		-56.2785	24.8768	8.76957
		-56.2722	10.3788	33.294
		-56.2667	-7.72666	50.8897
		-56.2609	11.786	44.727
		-56.237	2.51994	45.9516
		-56.2256	24.1885	13.9557
		-56.2079	-6.29464	52.2512
		-56.2019	6.68406	42.6876
		-56.1903	25.8455	27.9385
		-56.1858	21.8256	25.7729
		-56.1837	5.13807	43.6737
		-56.1812	21.3583	30.2079
		-56.1784	38.5091	7.88129
		-56.1776	19.5648	31.4834
		-56.144	6.1319	37.5634
		-56.1403	-6.09124	48.9467
		-56.1278	37.511	6.81434
		-56.1261	26.301	24.0422
		-56.1127	16.9912	32.5621
		-56.0905	21.2342	32.7729
		-56.0883	-4.42644	48.5419
		-56.0798	16.2593	41.3549
		-56.0484	38.7433	2.6265
		-56.0005	37.3648	10.9393
		-55.9925	41.0031	-8.59046
		-55.9894	1.86895	47.0257
		-55.9869	-7.82126	54.2317
		-55.9546	32.6889	16.9107
		-55.9428	36.3706	9.61848
		-55.9106	20.2499	5.63641
		-55.8933	-5.16577	51.1448
		-55.8889	1.65357	48.7593
		-55.8868	24.5632	24.6392
		-55.8745	11.978	38.3941
		-55.8501	36.1552	14.1563
		-55.8467	17.9332	30.3133
		-55.8235	42.6799	-5.18486
		-55.8207	4.03272	45.3309
		-55.7959	6.8019	45.5153
		-55.7888	14.182	31.1377
		-55.7762	17.1462	-5.16457
		-55.7375	-0.721651	49.4761
		-55.7331	14.8985	36.6709
		-55.7231	12.1111	33.3763
		-55.7223	34.9364	17.4018
		-55.7168	38.3413	10.7449
		-55.7095	5.15641	41.6676
		-55.7072	23.0304	29.7346
		-55.6957	7.44243	49.4059
		-55.6841	39.387	6.22543
		-55.6292	31.4786	20.054
		-55.618	33.7901	20.5108
		-55.554	39.8764	-2.30186
		-55.5147	32.6509	23.6948
		-55.497	4.24477	52.2424
		-55.4859	-5.96648	50.3986
		-55.4802	25.5614	11.2405
		-55.471	17.5983	32.8309
		-55.4495	11.276	35.4427
		-55.3966	4.24212	47.7932
		-55.3906	21.8806	30.6879
		-55.3864	14.8534	-11.5251
		-55.3799	7.45452	42.8524
		-55.3768	41.9995	4.37329
		-55.3504	37.5803	14.0911
		-55.3483	11.296	29.4891
		-55.3437	-0.908699	48.6232
		-55.3386	19.5986	33.1455
		-55.3307	30.3025	23.1908
		-55.3215	31.6154	26.7142
		-55.3182	27.2161	27.3009
		-55.3126	9.14522	44.0779
		-55.3056	40.8436	7.60931
		-55.2656	30.6795	29.6169
		-55.2633	35.1039	11.5372
		-55.2553	20.2235	28.5055
		-55.2451	43.0905	1.11229
		-55.2271	13.0639	1.66786
		-55.2103	40.2598	2.73417
		-55.1959	3.12705	46.3446
		-55.1952	10.5224	42.925
		-55.1714	15.9051	-8.19205
		-55.1661	15.0109	45.5133
		-55.1411	16.448	3.40664
		-55.1332	39.6461	10.8221
		-55.131	40.7374	10.0283
		-55.1207	18.1064	-2.37588
		-55.1206	5.11465	45.6343
		-55.118	31.6623	28.006
		-55.0548	26.9604	34.0765
		-55.048	36.1546	20.3451
		-55.0457	29.1354	26.3169
		-55.042	37.3016	17.19
		-55.0316	24.4787	16.6545
		-55.01	41.4159	6.58568
		-55.0026	38.4509	14.017
		-54.995	10.5079	33.5601
		-54.988	21.9274	32.9949
		-54.9832	25.4063	30.8085
		-54.9765	-4.299	53.8109
		-54.9739	17.6283	35.1588
		-54.9545	27.3061	28.2566
		-54.9233	44.0897	-2.17644
		-54.9068	43.3387	-8.4728
		-54.8973	17.699	33.063
		-54.8966	22.1879	28.692
		-54.8834	25.3563	31.3727
		-54.8432	-4.32111	52.1794
		-54.8107	-2.12876	49.0585
		-54.8027	3.68552	44.7669
		-54.7934	-6.32581	51.4696
		-54.7821	11.8168	35.4309
		-54.778	1.70428	47.713
		-54.7664	-2.90249	51.599
		-54.7613	30.3839	29.8172
		-54.7485	27.954	29.4219
		-54.7382	5.08658	45.6644
		-54.7335	14.9715	32.986
		-54.7198	41.9821	2.20861
		-54.7148	34.9383	23.4706
		-54.7113	24.8599	27.589
		-54.6623	12.2858	-1.01319
		-54.6597	40.942	-0.814541
		-54.6513	36.5703	17.2704
		-54.6461	19.3339	2.4642
		-54.629	11.6556	42.6333
		-54.6173	41.3591	-11.6405
		-54.6072	12.235	37.3545
		-54.5952	20.0276	34.3057
		-54.5744	32.2752	24.7481
		-54.5391	6.73269	46.8326
		-54.5371	7.23936	44.5504
		-54.5145	0.830321	50.5871
		-54.4944	30.8143	31.457
		-54.4891	3.49386	50.0105
		-54.4854	9.42297	37.8473
		-54.4812	44.9823	-5.47606
		-54.4581	34.6617	14.4334
		-54.458	13.0114	35.1059
		-54.4541	-3.48432	52.3712
		-54.4333	39.6427	12.1621
		-54.4044	23.2269	34.3481
		-54.3994	26.7356	32.4944
		-54.3977	28.0779	30.7483
		-54.3769	-3.52583	51.0065
		-54.3188	41.5971	-4.33218
		-54.2538	17.7006	43.6857
		-54.2515	13.0275	46.7378
		-54.2247	15.947	38.9537
		-54.1981	16.8792	-5.15732
		-54.1891	7.49192	39.5667
		-54.1883	3.00499	48.498
		-54.1236	33.6746	26.5481
		-54.1219	-6.04192	55.315
		-54.1139	42.1684	-7.81287
		-54.0953	29.0162	32.8579
		-54.0871	3.50093	48.543
		-54.0569	42.6481	-2.67806
		-54.0357	41.2657	10.377
		-54.0315	34.5629	18.3588
		-54.0114	33.5112	21.7735
		-53.9982	20.4372	31.2594
		-53.9682	41.9877	6.69244
		-53.9565	20.6581	32.944
		-53.9505	-0.368422	51.3814
		-53.9482	25.4625	35.5156
		-53.9426	12.8111	40.5554
		-53.9402	18.0702	35.5896
		-53.9053	17.4319	35.8114
		-53.9029	43.0597	3.16089
		-53.9006	4.51138	47.4814
		-53.8695	7.93772	45.006
		-53.855	6.60139	53.1825
		-53.8258	2.15795	48.0068
		-53.8162	5.16942	47.1361
		-53.7943	20.1709	35.8452
		-53.7796	45.7246	-8.74676
		-53.7713	24.6611	19.1831
		-53.7415	11.6145	45.1686
		-53.7377	43.8961	-0.558229
		-53.7373	43.8368	-11.6322
		-53.7232	13.2295	39.3762
		-53.7198	15.7826	34.9113
		-53.6883	16.1301	39.5099
		-53.6809	35.4584	20.2863
		-53.6481	5.98567	49.068
		-53.646	12.6282	31.7091
		-53.6311	44.9174	-3.99095
		-53.6263	24.831	33.5804
		-53.5755	31.1141	33.0497
		-53.5622	40.2097	13.6165
		-53.5515	27.3889	32.8116
		-53.5499	15.585	0.486032
		-53.5463	22.4653	31.4586
		-53.512	13.9319	36.9742
		-53.4728	15.1827	29.8279
		-53.4346	38.7842	14.7488
		-53.4342	16.4364	47.7717
		-53.4289	8.21003	46.7528
		-53.4239	10.8347	45.6134
		-53.4183	32.3761	29.5807
		-53.4014	18.5468	-0.219415
		-53.3828	25.1156	30.5542
		-53.3478	24.1281	38.4642
		-53.3365	28.8569	34.206
		-53.319	0.381508	49.6128
		-53.2727	27.5617	35.8735
		-53.2688	42.4368	-11.1962
		-53.2565	44.5798	9.87625
		-53.2523	7.14821	46.2814
		-53.2484	29.3116	29.6729
		-53.2308	-1.13662	51.6028
		-53.2254	29.6966	34.7804
		-53.2228	15.6282	-7.78515
		-53.1849	11.6635	35.6357
		-53.1263	-1.88403	53.4244
		-53.0954	-2.66556	54.9138
		-53.0652	43.7825	12.7415
		-53.0542	34.5733	23.4844
		-53.0538	41.6004	-14.5679
		-53.0108	17.9883	37.6562
		-53.0108	27.1455	37.3011
		-52.9909	-1.17545	52.8229
		-52.9782	20.3723	36.8564
		-52.9652	13.1888	37.4692
		-52.9577	39.3575	16.9085
		-52.948	38.5831	18.233
		-52.9184	9.29847	45.5031
		-52.8723	17.1598	38.5659
		-52.871	2.24616	49.9445
		-52.8256	13.4985	44.3161
		-52.8041	8.44805	48.1131
		-52.7936	14.4567	48.9328
		-52.7893	45.282	-7.60811
		-52.7694	16.6263	36.8744
		-52.7541	44.8901	6.18239
		-52.7514	14.9838	39.1334
		-52.6937	25.226	35.9138
		-52.6726	38.1397	20.0453
		-52.6681	10.6313	39.7553
		-52.6541	31.0361	32.574
		-52.6434	19.1193	45.8995
		-52.6235	14.1733	41.3997
		-52.602	20.6157	34.0961
		-52.5636	46.2272	-11.898
		-52.5508	18.8992	40.3381
		-52.493	43.2481	15.6402
		-52.4816	22.7169	41.2975
		-52.4756	5.20966	49.789
		-52.4738	-5.39692	52.8079
		-52.463	4.39857	48.5814
		-52.4516	7.19905	47.9672
		-52.4295	37.5311	21.5396
		-52.416	24.7791	21.6818
		-52.4075	13.9056	42.8347
		-52.3929	8.48801	47.1601
		-52.3837	20.2171	35.7855
		-52.3722	33.6	26.6264
		-52.3541	18.5043	38.3074
		-52.3322	-3.13439	54.3637
		-52.3294	44.2294	9.97704
		-52.3146	8.86276	41.5789
		-52.2945	26.0989	38.7015
		-52.2942	44.6137	7.14175
		-52.2437	20.7586	38.4611
		-52.2215	45.8361	3.42167
		-52.1704	-4.33201	56.2434
		-52.1517	24.1703	36.3054
		-52.1341	16.6629	41.973
		-52.1212	14.8297	-2.09971
		-52.1008	22.737	34.3343
		-52.074	12.7597	47.5398
		-52.0724	16.0292	41.2468
		-52.0698	44.9358	1.57547
		-52.066	25.4162	33.3221
		-52.0615	37.1892	23.1564
		-52.0614	29.5241	37.6548
		-52.0592	35.1756	28.139
		-52.059	46.7567	-0.370618
		-52.04	36.1004	24.6917
		-52.0258	42.4815	-14.319
		-52.0121	1.19593	52.1616
		-52.0105	43.1715	13.1356
		-51.987	31.6273	36.5407
		-51.9816	45.4703	-3.81044
		-51.9767	17.755	-2.81641
		-51.9664	4.00642	50.7913
		-51.9219	17.542	38.9048
		-51.8979	2.64026	50.1022
		-51.889	13.9647	33.9611
		-51.8667	43.8058	-14.2662
		-51.8622	42.7195	18.7165
		-51.8567	9.2717	47.0995
		-51.8506	29.6524	35.5277
		-51.8447	16.9318	41.3408
		-51.7933	47.8871	-4.01029
		-51.7805	45.431	-11.0157
		-51.7173	20.2909	38.7151
		-51.5955	36.1352	26.2731
		-51.5554	42.0533	16.216
[truncated: 250 more rows]

## Sheet: Figure 1d
Figure 1d	STN recordings locations
		[mm] X_MNI	[mm] Y_MNI	[mm] Z_MNI
		-15.1597	-12.4751	-4.53832
		-15.1436	-14.0836	-7.3845
		-15.0923	-15.0204	-5.65534
		-15.0544	-14.943	-4.33897
		-15.0503	-15.7978	-6.19727
		-14.9474	-13.02	-5.68233
		-14.937	-17.2899	-6.16415
		-14.8576	-19.2185	-7.98448
		-14.7884	-15.4656	-7.6385
		-14.7538	-17.3625	-9.09666
		-14.6367	-15.879	-6.27877
		-14.5353	-13.964	-7.60898
		-14.5311	-16.5567	-7.8333
		-14.4868	-13.1216	-8.19619
		-14.4625	-14.028	-7.40459
		-14.4367	-13.3686	-7.34194
		-14.4217	-15.2875	-6.24895
		-14.3561	-14.7513	-7.33325
		-14.3556	-15.0465	-7.21903
		-14.3238	-15.7193	-5.54289
		-14.2947	-15.9876	-7.60287
		-14.2013	-17.1176	-6.73163
		-14.1741	-14.064	-8.74696
		-14.1739	-14.0499	-6.99948
		-14.0294	-16.0748	-6.22243
		-14.0182	-15.2767	-8.13965
		-13.9786	-13.3531	-3.97242
		-13.9702	-15.9836	-7.83131
		-13.9681	-14.0598	-8.93071
		-13.9524	-16.8602	-8.3238
		-13.8862	-15.7991	-6.0141
		-13.8764	-14.4087	-7.67263
		-13.8702	-14.773	-9.35314
		-13.8688	-16.5671	-7.89755
		-13.8315	-14.2444	-11.8803
		-13.7988	-13.0827	-8.5136
		-13.7744	-15.0923	-9.70726
		-13.7181	-15.0187	-7.52799
		-13.6974	-16.0041	-6.46988
		-13.6822	-13.3782	-6.55612
		-13.6485	-15.2263	-5.39976
		-13.6287	-11.7172	-5.18083
		-13.62	-16.1879	-10.8284
		-13.5407	-15.2739	-6.0552
		-13.4566	-14.164	-5.21803
		-13.4534	-13.6728	-7.29739
		-13.4337	-12.6607	-6.06907
		-13.4331	-15.0951	-7.00459
		-13.426	-15.252	-7.60235
		-13.2815	-17.0672	-6.59591
		-13.2452	-13.6665	-6.94203
		-13.2287	-16.9519	-8.52706
		-13.1771	-15.5964	-8.84657
		-13.1249	-14.3837	-5.32249
		-13.1054	-12.5263	-6.41711
		-13.0939	-14.3069	-8.35471
		-13.0866	-15.628	-8.58878
		-13.0711	-16.1547	-7.21083
		-13.059	-16.7415	-10.3606
		-13.0387	-12.8911	-6.27824
		-12.9343	-14.5564	-8.85072
		-12.9146	-16.4037	-7.70581
		-12.8827	-16.4626	-7.84223
		-12.8802	-13.2706	-5.18867
		-12.8152	-16.9563	-8.51861
		-12.7921	-12.7808	-4.83511
		-12.7857	-14.8443	-9.10027
		-12.759	-17.8547	-7.61189
		-12.7421	-15.5969	-8.62243
		-12.7306	-14.4146	-8.5741
		-12.6995	-15.545	-10.0459
		-12.6971	-15.1333	-6.95712
		-12.6709	-16.0851	-9.76369
		-12.5707	-12.6399	-7.69532
		-12.5365	-17.8827	-8.77713
		-12.5315	-13.0272	-7.74187
		-12.5252	-13.7224	-6.05571
		-12.4886	-16.1932	-10.5982
		-12.4777	-13.5576	-6.79527
		-12.4772	-15.2685	-10.3018
		-12.4643	-17.1126	-9.14595
		-12.4173	-12.8824	-6.90005
		-12.406	-13.7381	-6.77615
		-12.3338	-14.266	-11.7727
		-12.2703	-19.8609	-7.07285
		-12.262	-18.2703	-10.1357
		-12.2554	-13.8451	-8.26483
		-12.2424	-14.0787	-6.73321
		-12.2294	-15.4717	-7.70099
		-12.1855	-13.7276	-8.99818
		-12.0366	-16.6605	-11.5703
		-12.0037	-20.3474	-7.98109
		-11.967	-14.8423	-7.28746
		-11.9603	-15.5026	-10.9026
		-11.9479	-13.77	-11.3689
		-11.8721	-13.5156	-7.69701
		-11.8658	-18.4144	-8.34902
		-11.8423	-12.7282	-7.89213
		-11.8111	-15.0253	-5.95839
		-11.7624	-14.6377	-9.09911
		-11.6253	-11.455	-4.51692
		-11.6	-18.9062	-9.25508
		-11.4502	-13.1321	-6.45238
		-11.3519	-14.9192	-9.69805
		-11.3278	-13.2361	-9.39891
		-11.317	-16.4029	-7.93072
		-11.2854	-15.8113	-2.91468
		-11.2503	-15.2182	-7.95197
		-11.1433	-14.1464	-8.12564
		-11.1274	-12.2647	-5.76597
		-11.0303	-15.7532	-10.8563
		-11.0128	-17.2135	-9.07136
		-10.986	-16.3241	-9.53016
		-10.9431	-19.0408	-7.7653
		-10.8781	-17.3388	-8.9754
		-10.8491	-17.3915	-9.06206
		-10.8238	-14.3059	-8.24877
		-10.7797	-13.6899	-11.4642
		-10.7501	-15.1201	-7.68562
		-10.4996	-16.2785	-10.6396
		-9.97332	-13.1075	-7.39732
		-9.62191	-18.9736	-8.46091
		-9.52644	-14.5219	-9.45108
		-9.24385	-15.3567	-10.6363
		-9.21573	-13.905	-3.67741
		-9.19052	-17.1988	-8.09024
